# Supplementary material for: The metal chaperone protein MtmA plays important roles in antifungal drug susceptibility in Aspergillus fumigatus
Source: Front Microbiol. 2022 Dec 2;13:1062282. doi: 10.3389/fmicb.2022.1062282 (PMC9755174; doi:10.3389/fmicb.2022.1062282)
Supplement: Supplementary file 1 [file Table_1.XLS]

Gene id	MeanTPM (MTM)	MeanTPM (1161)	log2FoldChange	pValue	qValue	result	GeneName	GeneDescription	GO	KEGG	KOG
AFUA_4G14380	2538.861328	207.153824	3.6154072400699997	0.0	0.0	up	AFUA_4G14380	-	GO:0016021;GO:0016740	-	-
AFUA_6G04920	380.988251	2152.056396	-2.49789747176	0.0	0.0	down	AFUA_6G04920	-	GO:0006083;GO:0008863;GO:0016616;GO:0042183;GO:0051287;GO:0005576;GO:0005622;GO:0005829	K00122-ko01200 Carbon metabolism;ko00630 Glyoxylate and dicarboxylate metabolism;ko00680 Methane metabolism	KOG0069-Glyoxylate/hydroxypyruvate reductase (D-isomer-specific 2-hydroxy acid dehydrogenase superfamily)[C]
AFUA_1G15270	568.096436	1610.664429	-1.50344819238	0.0	0.0	down	AFUA_1G15270	-	GO:0016887;GO:0019538;GO:0042026;GO:0043335;GO:0071218;GO:0005524;GO:0005635;GO:0005829	-	KOG1051-Chaperone HSP104 and related ATP-dependent Clp proteases[O]
AFUA_3G11070	4251.053223	6901.404785	-0.699069731637	0.0	0.0	-	AFUA_3G11070	-	GO:0030976;GO:0043458;GO:0000287;GO:0004737;GO:0016831	K01568-ko00010 Glycolysis / Gluconeogenesis	KOG1184-Thiamine pyrophosphate-requiring enzyme[EH]
AFUA_3G14540	7004.016113	13254.825195	-0.920263336167	0.0	0.0	-	AFUA_3G14540	-	GO:0034605;GO:0097308	-	KOG0710-Molecular chaperone (small heat-shock protein Hsp26/Hsp42)[O]
AFUA_1G07440	1763.480835	3429.3332520000004	-0.959502210672	0.0	0.0	-	AFUA_1G07440	-	GO:0071470;GO:0097308;GO:0005524;GO:0005576;GO:0005622	K03283-ko03040 Spliceosome;ko04141 Protein processing in endoplasmic reticulum;ko04010 MAPK signaling pathway;ko04144 Endocytosis;ko04612 Antigen processing and presentation;ko04915 Estrogen signaling pathway;ko04213 Longevity regulating pathway - multiple species;ko05134 Legionellosis;ko05162 Measles;ko05164 Influenza A;ko05169 Epstein-Barr virus infection;ko05145 Toxoplasmosis	KOG0101-Molecular chaperones HSP70/HSC70, HSP70 superfamily[O]
AFUA_3G07640	2577.0354	4081.564453	-0.663409884221	0.0	0.0	-	AFUA_3G07640	-	GO:0008553;GO:0015992;GO:0016021;GO:0043231;GO:0046872;GO:0051453;GO:1902600;GO:0005524;GO:0005887;GO:0006754	K01535-ko00190 Oxidative phosphorylation	KOG0205-Plasma membrane H+-transporting ATPase[P]
AFUA_5G04170	811.983154	1773.559326	-1.1271258879700001	0.0	0.0	down	AFUA_5G04170	-	GO:0006950;GO:0009277;GO:0030428;GO:0005524;GO:0005829;GO:0006457	K04079-ko04141 Protein processing in endoplasmic reticulum;ko04151 PI3K-Akt signaling pathway;ko04621 NOD-like receptor signaling pathway;ko04612 Antigen processing and presentation;ko04915 Estrogen signaling pathway;ko04914 Progesterone-mediated oocyte maturation;ko04626 Plant-pathogen interaction;ko05200 Pathways in cancer;ko05215 Prostate cancer	KOG0020-Endoplasmic reticulum glucose-regulated protein (GRP94/endoplasmin), HSP90 family[O]
AFUA_5G06070	242.160568	32.85355	2.88184278928	0.0	0.0	up	AFUA_5G06070	-	GO:0006855;GO:0016021;GO:0035690;GO:0042626;GO:0046677;GO:0005524;GO:0005773;GO:0005886	K05658-ko02010 ABC transporters;ko04976 Bile secretion;ko05206 MicroRNAs in cancer	KOG0055-Multidrug/pheromone exporter, ABC superfamily[Q]
AFUA_5G14680	5157.765136999999	8417.880859	-0.706711010553	0.0	0.0	-	AFUA_5G14680	-	-	-	-
AFUA_3G14490	4698.203613000001	3221.661865	0.544304157435	0.0	0.0	-	AFUA_3G14490	-	GO:0009097;GO:0009099;GO:0016853;GO:0046872;GO:0004455;GO:0005739;GO:0009082	K00053-ko01210 2-Oxocarboxylic acid metabolism;ko01230 Biosynthesis of amino acids;ko00290 Valine, leucine and isoleucine biosynthesis;ko00770 Pantothenate and CoA biosynthesis	-
AFUA_3G14680	1361.374634	707.689392	0.9438759347679999	0.0	0.0	-	AFUA_3G14680	-	GO:0031225;GO:0004622;GO:0005886;GO:0009395	K13333-ko00564 Glycerophospholipid metabolism	KOG1325-Lysophospholipase[I]
AFUA_5G01650	2504.416748	1077.8244630000002	1.21635241767	0.0	0.0	up	AFUA_5G01650	-	GO:0006351;GO:0006357;GO:0009790;GO:0043565;GO:0003677;GO:0003700;GO:0005634	-	KOG4571-Activating transcription factor 4[K]
AFUA_4G03460	1371.723267	2719.479248	-0.987340956884	0.0	0.0	-	AFUA_4G03460	-	GO:0005737;GO:0006351;GO:0006355;GO:0006357;GO:0016021;GO:0000790;GO:0000978;GO:0000982	-	KOG2588-Predicted DNA-binding protein[K]
AFUA_1G10380	16.164471	53.573673	-1.72869791586	0.0	0.0	down	AFUA_1G10380	-	GO:0016853;GO:0016874;GO:0031177;GO:0003824;GO:0008152;GO:0009405	-	KOG1176-Acyl-CoA synthetase[I]
AFUA_5G10510	253.61297599999997	90.933189	1.4797497085100002	0.0	0.0	up	AFUA_5G10510	-	GO:0015893;GO:0016021;GO:0042493;GO:0042626;GO:0000329;GO:0005524;GO:0010038	-	KOG0054-Multidrug resistance-associated protein/mitoxantrone resistance protein, ABC superfamily[Q]
AFUA_6G06470	650.046326	1829.959595	-1.4931973529799998	0.0	0.0	down	AFUA_6G06470	-	GO:0034605;GO:0097308	-	KOG0710-Molecular chaperone (small heat-shock protein Hsp26/Hsp42)[O]
AFUA_5G01880	713.270264	258.517975	1.46418423336	0.0	0.0	up	AFUA_5G01880	-	GO:0043202;GO:0003993;GO:0005765;GO:0016021	-	-
AFUA_4G03760	232.054794	73.032066	1.66786355375	0.0	0.0	up	AFUA_4G03760	-	GO:0004375;GO:0006546;GO:0019464	K00281-ko01200 Carbon metabolism;ko00630 Glyoxylate and dicarboxylate metabolism;ko00260 Glycine, serine and threonine metabolism	KOG2040-Glycine dehydrogenase (decarboxylating)[E]
AFUA_4G07360	1786.547241	2550.571533	-0.513646499869	0.0	0.0	-	AFUA_4G07360	-	GO:0005737;GO:0005829;GO:0006534;GO:0008270;GO:0008705;GO:0009086;GO:0019280;GO:0046084;GO:0050667;GO:0003871;GO:0005576;GO:0005634	K00549-ko01230 Biosynthesis of amino acids;ko00270 Cysteine and methionine metabolism;ko00450 Selenocompound metabolism	KOG2263-Methionine synthase II (cobalamin-independent)[E]
AFUA_2G13295	354.352875	74.427063	2.25128754287	0.0	0.0	up	AFUA_2G13295	-	GO:0016829;GO:0052699;GO:0005634;GO:0005737;GO:0008483	K20247-ko00340 Histidine metabolism	KOG1549-Cysteine desulfurase NFS1[E]
AFUA_1G13750	347.667511	704.255249	-1.0183901557200001	0.0	0.0	down	AFUA_1G13750	-	GO:0006357;GO:0043161;GO:0043565;GO:0046872;GO:0003700;GO:0005634;GO:0006351	-	-
AFUA_5G07340	312.38122599999997	813.3431400000001	-1.38055638634	0.0	0.0	down	AFUA_5G07340	-	GO:0006457;GO:0030544;GO:0051082;GO:0002183;GO:0005634;GO:0005829	-	KOG0712-Molecular chaperone (DnaJ superfamily)[O]
AFUA_5G00590	387.05722000000003	77.288933	2.3242131061099998	0.0	0.0	up	AFUA_5G00590	-	GO:0003824;GO:0008152	-	-
AFUA_3G04220	177.662277	318.21698	-0.840873432968	0.0	0.0	-	AFUA_3G04220	-	GO:0004320;GO:0004321;GO:0005835;GO:0006633;GO:0016295;GO:0016296;GO:0047451;GO:0004313;GO:0004314;GO:0004318	K00668-ko01212 Fatty acid metabolism;ko00061 Fatty acid biosynthesis	-
AFUA_2G08670	67.178459	155.695572	-1.21265730736	0.0	0.0	down	AFUA_2G08670	-	GO:0005524;GO:0005737;GO:0005829;GO:0006633;GO:0046872;GO:2001295;GO:0000329;GO:0003989;GO:0004075	K11262-ko01212 Fatty acid metabolism;ko00620 Pyruvate metabolism;ko00640 Propanoate metabolism;ko00061 Fatty acid biosynthesis;ko00254 Aflatoxin biosynthesis;ko04152 AMPK signaling pathway;ko04910 Insulin signaling pathway;ko04922 Glucagon signaling pathway	KOG0368-Acetyl-CoA carboxylase[I]
AFUA_7G01000	149.170242	5.539633	4.75102554949	0.0	0.0	up	AFUA_7G01000	-	GO:0005622;GO:0005634;GO:0005794;GO:0005829;GO:0006067;GO:0006068;GO:0006567;GO:0016620;GO:0019413;GO:0045991;GO:0046187;GO:0004029;GO:0071470;GO:0004030;GO:0005576	K00128-ko00010 Glycolysis / Gluconeogenesis;ko00040 Pentose and glucuronate interconversions;ko00053 Ascorbate and aldarate metabolism;ko00620 Pyruvate metabolism;ko00071 Fatty acid degradation;ko00561 Glycerolipid metabolism;ko00280 Valine, leucine and isoleucine degradation;ko00310 Lysine degradation;ko00330 Arginine and proline metabolism;ko00340 Histidine metabolism;ko00380 Tryptophan metabol…	KOG2450-Aldehyde dehydrogenase[C]
AFUA_3G03320	401.978821	871.156616	-1.11581261663	0.0	0.0	down	AFUA_3G03320	-	GO:0015293;GO:0016021;GO:0034220;GO:0055085;GO:0071627;GO:0000329;GO:0005215;GO:0006810	-	KOG2504-Monocarboxylate transporter[G]
AFUA_3G09990	184.358139	528.167786	-1.51848520176	0.0	0.0	down	AFUA_3G09990	-	-	-	-
AFUA_5G10490	141.232773	14.681606	3.2659932078900002	0.0	0.0	up	AFUA_5G10490	-	GO:0016884;GO:0005576;GO:0016021;GO:0016787	-	KOG1211-Amidases[J]
AFUA_1G11180	116.556923	313.481812	-1.42734704414	0.0	0.0	down	AFUA_1G11180	-	GO:0042026;GO:0043335;GO:0050821;GO:0051082;GO:0005524;GO:0005759;GO:0016887	-	KOG1051-Chaperone HSP104 and related ATP-dependent Clp proteases[O]
AFUA_5G01030	885.5689699999999	386.176147	1.19734561564	0.0	0.0	up	AFUA_5G01030	-	GO:0006096;GO:0050661;GO:0051287;GO:0004365;GO:0005737;GO:0006006	K00134-ko01200 Carbon metabolism;ko01230 Biosynthesis of amino acids;ko00010 Glycolysis / Gluconeogenesis;ko00710 Carbon fixation in photosynthetic organisms;ko04066 HIF-1 signaling pathway;ko05010 Alzheimer's disease	KOG0657-Glyceraldehyde 3-phosphate dehydrogenase[G]
AFUA_6G13330	1711.8182370000002	3491.5104979999996	-1.0283217878	0.0	0.0	down	AFUA_6G13330	-	GO:0005829;GO:0006364;GO:0003723;GO:0005634;GO:0005737	-	-
AFUA_1G03610	4128.883301	2913.16333	0.503165052497	0.0	0.0	-	AFUA_1G03610	-	GO:0019825;GO:0020037	-	-
AFUA_1G06390	6757.575195	8299.938477	-0.296594982117	0.0	0.0	-	AFUA_1G06390	-	GO:0005737;GO:0003746;GO:0003924;GO:0005525	K03231-ko03013 RNA transport;ko05134 Legionellosis	KOG0459-Polypeptide release factor 3[J]
AFUA_4G10350	3731.619385	5148.73877	-0.464417231677	0.0	0.0	-	AFUA_4G10350	-	GO:0006513;GO:0016567;GO:0016579;GO:0030437;GO:0031386;GO:0043008;GO:0000209;GO:0005634;GO:0005737	-	KOG0003-Ubiquitin/60s ribosomal protein L40 fusion[J]
AFUA_2G05060	2155.677246	3153.46875	-0.548798446632	0.0	0.0	-	AFUA_2G05060	-	GO:0046872;GO:0070469;GO:0005743;GO:0009916;GO:0016021	-	-
AFUA_4G03595	1417.9904789999998	2720.387939	-0.9399645549200001	0.0	0.0	-	AFUA_4G03595	-	-	-	-
AFUA_2G01750	755.512146	398.854797	0.921591319863	0.0	0.0	-	AFUA_2G01750	-	GO:0070006;GO:0070084;GO:0005737;GO:0005829;GO:0046872	-	KOG2775-Metallopeptidase[R]
AFUA_6G07670	391.353699	153.637466	1.3489430067500001	0.0	0.0	up	AFUA_6G07670	-	GO:0008535;GO:0009055;GO:0016021;GO:0016627;GO:0016653;GO:0022900;GO:0031305;GO:0046872;GO:0051537;GO:1902600;GO:0005739;GO:0005743;GO:0006784	K02259-ko00190 Oxidative phosphorylation;ko00860 Porphyrin and chlorophyll metabolism;ko02020 Two-component system	KOG2725-Cytochrome oxidase assembly factor COX15[O]
AFUA_2G10030	719.8330080000001	1391.408447	-0.950811820408	0.0	0.0	-	AFUA_2G10030	-	GO:0005829;GO:0000166;GO:0003676;GO:0003723	-	-
AFUA_5G00790	93.460274	28.950148	1.69078254317	0.0	0.0	up	AFUA_5G00790	-	GO:0046618;GO:0005524;GO:0016021;GO:0042626	-	KOG0065-Pleiotropic drug resistance proteins (PDR1-15), ABC superfamily[Q]
AFUA_4G04280	106.19263500000001	392.748688	-1.8869227447599999	0.0	0.0	down	AFUA_4G04280	-	GO:0008270	-	KOG3183-Predicted Zn-finger protein[R]
AFUA_6G04750	168.218658	586.535889	-1.8018816554599997	0.0	0.0	down	AFUA_6G04750	-	GO:0005634;GO:0005829;GO:0006417	K09562-ko04141 Protein processing in endoplasmic reticulum	KOG2160-Armadillo/beta-catenin-like repeat-containing protein[O]
AFUA_4G11270	308.061981	121.660164	1.34036379125	0.0	0.0	up	AFUA_4G11270	-	-	-	-
AFUA_6G10650	337.607147	597.114624	-0.8226624567399999	0.0	0.0	-	AFUA_6G10650	-	GO:0005829;GO:0006629;GO:0008152;GO:0016829;GO:0046872;GO:0048037;GO:0003878;GO:0005524;GO:0005634	K01648-ko00020 Citrate cycle (TCA cycle);ko00720 Carbon fixation pathways in prokaryotes	KOG1254-ATP-citrate lyase[C]
AFUA_1G07480	2409.0541989999997	3247.572266	-0.43089477758100003	0.0	0.0	-	AFUA_1G07480	-	GO:0006782;GO:0006783;GO:0042803;GO:0004109;GO:0005739;GO:0006779	K00228-ko00860 Porphyrin and chlorophyll metabolism	KOG1518-Coproporphyrinogen III oxidase CPO/HEM13[H]
AFUA_1G02570	68.86766800000001	182.481796	-1.40585382058	0.0	0.0	down	AFUA_1G02570	-	GO:0005634;GO:0005737;GO:0006422;GO:0003723;GO:0004815;GO:0005524	K01876-ko00970 Aminoacyl-tRNA biosynthesis	KOG0556-Aspartyl-tRNA synthetase[J]
AFUA_1G10780	290.43875099999997	100.14048000000001	1.53620867806	0.0	0.0	up	AFUA_1G10780	-	GO:0006544;GO:0006546;GO:0006730;GO:0008483;GO:0055114;GO:0004047;GO:0005739;GO:0005960	K00605-ko01200 Carbon metabolism;ko00630 Glyoxylate and dicarboxylate metabolism;ko00260 Glycine, serine and threonine metabolism;ko00670 One carbon pool by folate	KOG2770-Aminomethyl transferase[E]
AFUA_1G12620	202.185272	58.000523	1.8015400948500002	0.0	0.0	up	AFUA_1G12620	-	GO:0005215;GO:0016021;GO:0055085	-	-
AFUA_3G13010	152.028427	19.335129000000002	2.9750448159599996	0.0	0.0	up	AFUA_3G13010	-	GO:0016020;GO:0070062;GO:0070290;GO:0005737;GO:0008270;GO:0009395	-	KOG3798-Predicted Zn-dependent hydrolase (beta-lactamase superfamily)[R]
AFUA_8G06080	118.835632	9.114196000000002	3.7047082764699995	0.0	0.0	up	AFUA_8G06080	-	GO:0019825;GO:0020037;GO:0046872;GO:0051409;GO:0071949;GO:0005344;GO:0008941;GO:0009636	-	KOG3378-Globins and related hemoproteins[C]
AFUA_4G03410	6311.450195	5268.555664	0.260564022557	0.0	0.0	-	AFUA_4G03410	-	GO:0009636;GO:0019825;GO:0020037;GO:0046872;GO:0051409;GO:0071949;GO:0004155;GO:0005344;GO:0008941	-	KOG3378-Globins and related hemoproteins[C]
AFUA_7G01010	123.32615700000001	4.3215449999999995	4.8347878280000005	0.0	0.0	up	AFUA_7G01010	-	GO:0016491;GO:0004022;GO:0005737;GO:0008270	K13953-ko01220 Degradation of aromatic compounds;ko00010 Glycolysis / Gluconeogenesis;ko00071 Fatty acid degradation;ko00350 Tyrosine metabolism;ko00830 Retinol metabolism;ko00625 Chloroalkane and chloroalkene degradation;ko00626 Naphthalene degradation;ko00980 Metabolism of xenobiotics by cytochrome P450;ko00982 Drug metabolism - cytochrome P450	KOG0023-Alcohol dehydrogenase, class V[Q]
AFUA_6G03540	216.240387	68.408913	1.6603797876800002	0.0	0.0	up	AFUA_6G03540	-	GO:0006097;GO:0006099;GO:0009062;GO:0009514;GO:0015976;GO:0045733;GO:0004474;GO:0005777;GO:0005782	K01638-ko01200 Carbon metabolism;ko00620 Pyruvate metabolism;ko00630 Glyoxylate and dicarboxylate metabolism	KOG1261-Malate synthase[C]
AFUA_2G13110	1201.564575	636.241943	0.917266797527	0.0	0.0	-	AFUA_2G13110	-	GO:0009405;GO:0009847;GO:0020037;GO:0046872;GO:0055114;GO:0070469;GO:0005739;GO:0005758;GO:0009055	-	KOG3453-Cytochrome c[C]
AFUA_2G13530	1173.817139	1574.017334	-0.423243750445	0.0	0.0	-	AFUA_2G13530	-	GO:0005622;GO:0005737;GO:0006412;GO:0003746;GO:0003924;GO:0005525	-	KOG0469-Elongation factor 2[J]
AFUA_4G13630	128.751831	247.53089900000003	-0.9430156771770001	0.0	0.0	-	AFUA_4G13630	-	GO:0030115;GO:0030246;GO:0000272;GO:0005576;GO:0005618	-	-
AFUA_5G11100	191.632523	552.2929690000001	-1.52709133171	0.0	0.0	down	AFUA_5G11100	-	GO:0006606;GO:0005634;GO:0005635;GO:0005829	-	KOG4067-Uncharacterized conserved protein[S]
AFUA_8G02440	1131.3435060000002	1784.936646	-0.657835832128	0.0	0.0	-	AFUA_8G02440	-	GO:0005886;GO:0006633;GO:0006696;GO:0016021;GO:0016491;GO:0000254;GO:0005506;GO:0005789	K07750-ko00100 Steroid biosynthesis	KOG0873-C-4 sterol methyl oxidase[I]
AFUA_4G08240	419.9626769999999	811.199524	-0.949795687659	0.0	0.0	-	AFUA_4G08240	-	GO:0006091;GO:0008270;GO:0016491;GO:0004022;GO:0005829;GO:0006066	-	KOG0023-Alcohol dehydrogenase, class V[Q]
AFUA_5G09230	2814.818359	3768.934082	-0.421114734935	0.0	0.0	-	AFUA_5G09230	-	GO:0005829;GO:0005975;GO:0006098;GO:0004801;GO:0005634;GO:0005737	K00616-ko01200 Carbon metabolism;ko01230 Biosynthesis of amino acids;ko00030 Pentose phosphate pathway	KOG2772-Transaldolase[G]
AFUA_3G01070	190.188614	447.82620199999997	-1.2355080626200001	0.0	0.0	down	AFUA_3G01070	-	GO:0042438;GO:0046872;GO:0055114;GO:0004503;GO:0005507;GO:0016491	K00505-ko00350 Tyrosine metabolism;ko00740 Riboflavin metabolism;ko00950 Isoquinoline alkaloid biosynthesis;ko00965 Betalain biosynthesis;ko04916 Melanogenesis	-
AFUA_7G05070	898.4660029999999	1341.075195	-0.577854312573	0.0	0.0	-	AFUA_7G05070	-	GO:0071454;GO:0000104;GO:0005829;GO:0016156	-	KOG2404-Fumarate reductase, flavoprotein subunit[C]
AFUA_5G06470	334.298859	571.965881	-0.774790658814	0.0	0.0	-	AFUA_5G06470	-	GO:0005737;GO:0005829;GO:0006468;GO:0007165;GO:0035556;GO:0004674;GO:0005524;GO:0005634	-	KOG0583-Serine/threonine protein kinase[T]
AFUA_2G08080	213.215744	373.940338	-0.810494135534	0.0	0.0	-	AFUA_2G08080	-	GO:0016021;GO:0033674;GO:0042981;GO:0048025;GO:0070772;GO:0000329;GO:0005774;GO:0010513	-	-
AFUA_1G01690	112.648376	19.344244	2.54185026259	0.0	0.0	up	AFUA_1G01690	-	GO:0016712;GO:0020037;GO:0005506;GO:0016020;GO:0016021	-	KOG0157-Cytochrome P450 CYP4/CYP19/CYP26 subfamilies[QI]
AFUA_3G08660	707.504761	428.52111799999994	0.7233735525660001	0.0	0.0	-	AFUA_3G08660	-	GO:0006097;GO:0006099;GO:0006102;GO:0051287;GO:0000287;GO:0004450;GO:0005739	K00031-ko01200 Carbon metabolism;ko01210 2-Oxocarboxylic acid metabolism;ko01230 Biosynthesis of amino acids;ko00020 Citrate cycle (TCA cycle);ko00720 Carbon fixation pathways in prokaryotes;ko00480 Glutathione metabolism;ko04146 Peroxisome	KOG1526-NADP-dependent isocitrate dehydrogenase[C]
AFUA_3G00730	273.34042400000004	63.18820600000001	2.1129716227400004	0.0	0.0	up	AFUA_3G00730	-	-	-	-
AFUA_1G06020	317.709473	550.813843	-0.79385671072	0.0	0.0	-	AFUA_1G06020	-	GO:0051082;GO:0051087;GO:0061077;GO:0090084;GO:0005634;GO:0005829;GO:0044183	-	KOG0719-Molecular chaperone (DnaJ superfamily)[O]
AFUA_1G03040	2844.285645	4045.1594240000004	-0.508130203164	0.0	0.0	-	AFUA_1G03040	-	-	-	-
AFUA_3G14665	2518.934082	1532.864502	0.7165831934829999	0.0	0.0	-	AFUA_3G14665	-	-	-	-
AFUA_1G16190	657.029907	1055.204102	-0.683491131611	0.0	0.0	-	AFUA_1G16190	-	GO:0005886;GO:0005975;GO:0009277;GO:0019863;GO:0031225;GO:0071555;GO:0004553;GO:0005576;GO:0005618	-	-
AFUA_3G01580	730.620911	1052.174683	-0.5261792914819999	0.0	0.0	-	AFUA_3G01580	-	GO:0019285;GO:0050660;GO:0008802;GO:0008812;GO:0016614	-	KOG1238-Glucose dehydrogenase/choline dehydrogenase/mandelonitrile lyase (GMC oxidoreductase family)[R]
AFUA_4G06670	1510.682739	2226.090332	-0.55931142713	0.0	0.0	-	AFUA_4G06670	-	-	-	-
AFUA_3G02253	514.8593139999999	148.238678	1.79625634728	0.0	0.0	up	AFUA_3G02253	-	-	-	-
AFUA_2G13060	211.417496	495.48413099999993	-1.2287440797	0.0	0.0	down	AFUA_2G13060	-	GO:0055074;GO:0071277;GO:0000166;GO:0005622;GO:0019722	-	KOG4019-Calcineurin-mediated signaling pathway inhibitor DSCR1[TR]
AFUA_4G04190	1676.623657	2385.67627	-0.5088393954070001	0.0	0.0	-	AFUA_4G04190	-	GO:0016021	-	-
AFUA_3G04210	179.409256	270.986542	-0.594966881781	0.0	0.0	-	AFUA_3G04210	-	GO:0004321;GO:0006633;GO:0008897;GO:0000287;GO:0004315;GO:0004316	K00667-ko01212 Fatty acid metabolism;ko00061 Fatty acid biosynthesis	KOG1394-3-oxoacyl-(acyl-carrier-protein) synthase (I and II)[IQ]
AFUA_1G04150	112.510719	14.05444	3.00096457917	0.0	0.0	up	AFUA_1G04150	-	GO:0016616;GO:0046553;GO:0050319;GO:0051287;GO:0000287;GO:0005737;GO:0009027	-	KOG0785-Isocitrate dehydrogenase, alpha subunit[E]
AFUA_5G14210	710.9647219999999	1739.0915530000002	-1.29048400375	0.0	0.0	down	AFUA_5G14210	-	-	-	-
AFUA_6G10660	588.663452	901.6139529999999	-0.615066783551	0.0	0.0	-	AFUA_6G10660	-	GO:0005737;GO:0005829;GO:0006085;GO:0006101;GO:0006633;GO:0016829;GO:0003878;GO:0005524;GO:0005634	K01648-ko00020 Citrate cycle (TCA cycle);ko00720 Carbon fixation pathways in prokaryotes	KOG1254-ATP-citrate lyase[C]
AFUA_2G11520	2068.98291	2602.886475	-0.331190661465	0.0	0.0	-	AFUA_2G11520	-	GO:0008643;GO:0016021;GO:0022891	K08139-ko04113 Meiosis - yeast	KOG0254-Predicted transporter (major facilitator superfamily)[R]
AFUA_2G05880	730.879272	492.323029	0.5700278938610001	0.0	0.0	-	AFUA_2G05880	-	GO:0015695;GO:0015696;GO:0016021;GO:0019740;GO:0005886;GO:0005887;GO:0008519	-	KOG0682-Ammonia permease[P]
AFUA_4G10100	130.381393	261.823242	-1.00585517649	0.0	0.0	down	AFUA_4G10100	-	GO:0016491;GO:0030586;GO:0050660;GO:0003958;GO:0005829;GO:0009086	-	KOG1158-NADP/FAD dependent oxidoreductase[C]
AFUA_3G07360	364.856232	155.348221	1.23182237596	0.0	0.0	up	AFUA_3G07360	-	GO:0006825;GO:0006878;GO:0008379;GO:0008535;GO:0016021;GO:0051775;GO:0005507;GO:0005743;GO:0006461	-	KOG2792-Putative cytochrome C oxidase assembly protein[C]
AFUA_6G13490	2057.903809	2595.5158690000003	-0.334845759369	0.0	0.0	-	AFUA_6G13490	-	GO:0006536;GO:0030170;GO:0046686;GO:0004351;GO:0005516;GO:0005829	K01580-ko00650 Butanoate metabolism;ko00250 Alanine, aspartate and glutamate metabolism;ko00410 beta-Alanine metabolism;ko00430 Taurine and hypotaurine metabolism;ko02024 Quorum sensing;ko04727 GABAergic synapse;ko04940 Type I diabetes mellitus	KOG1383-Glutamate decarboxylase/sphingosine phosphate lyase[E]
AFUA_1G02980	407.239807	760.494568	-0.9010593539210001	0.0	0.0	-	AFUA_1G02980	-	GO:0005975;GO:0006098;GO:0009051;GO:0017057;GO:0005634;GO:0005737;GO:0005829	K01057-ko01200 Carbon metabolism;ko00030 Pentose phosphate pathway	KOG3147-6-phosphogluconolactonase - like protein[G]
AFUA_3G01150	182.660736	29.025984	2.65374967016	0.0	0.0	up	AFUA_3G01150	-	-	-	-
AFUA_6G14060	281.907654	107.161278	1.39543895677	0.0	0.0	up	AFUA_6G14060	-	GO:0016021	-	-
AFUA_6G11390	444.63012699999996	709.098083	-0.673379490969	0.0	0.0	-	AFUA_6G11390	-	GO:0031225;GO:0031505;GO:0042123;GO:0042124;GO:0005886;GO:0005975;GO:0016740	-	-
AFUA_6G03350	256.400635	54.735355000000006	2.22785492118	0.0	0.0	up	AFUA_6G03350	-	GO:0008080	-	-
AFUA_1G17190	104.114265	30.261494	1.7826126302400003	0.0	0.0	up	AFUA_1G17190	-	GO:0005524;GO:0008152;GO:0016874	-	KOG1177-Long chain fatty acid acyl-CoA ligase[I]
AFUA_3G01400	21.97373	2.542202	3.1116292107200003	0.0	0.0	up	AFUA_3G01400	-	GO:0016021;GO:0035690;GO:0042626;GO:0046618;GO:0046677;GO:0055085;GO:0005524;GO:0005886;GO:0008559	-	KOG0065-Pleiotropic drug resistance proteins (PDR1-15), ABC superfamily[Q]
AFUA_7G05450	1390.362671	1858.207153	-0.41845008863600003	0.0	0.0	-	AFUA_7G05450	-	GO:0016798;GO:0030246;GO:0030448;GO:0071555;GO:0005576;GO:0005618;GO:0006076	-	-
AFUA_6G04380	190.91722099999998	96.361	0.986425971179	0.0	0.0	-	AFUA_6G04380	-	GO:0031314;GO:0032194;GO:0004672;GO:0005739;GO:0006744	-	KOG1234-ABC (ATP binding cassette) 1 protein[R]
AFUA_1G17470	566.173523	362.92865	0.641558334156	0.0	0.0	-	AFUA_1G17470	-	GO:0015706;GO:0015707;GO:0016021;GO:0022832;GO:0042128;GO:0015112;GO:0015113;GO:0015513	K02575-ko00910 Nitrogen metabolism	-
AFUA_6G00290	102.12683100000001	17.109835	2.57746419196	0.0	0.0	up	AFUA_6G00290	-	GO:0030170;GO:0080130;GO:0004069;GO:0005737;GO:0009058	-	KOG0256-1-aminocyclopropane-1-carboxylate synthase, and related proteins[T]
AFUA_7G06130	35.251431	140.11911	-1.9909000009400002	0.0	0.0	down	AFUA_7G06130	-	GO:0016021	-	-
AFUA_2G09220	446.85290499999996	663.8007809999999	-0.5709503235019999	0.0	0.0	-	AFUA_2G09220	-	-	-	-
AFUA_4G08710	479.11084000000005	811.799683	-0.7607643215090001	0.0	0.0	-	AFUA_4G08710	-	GO:0051161;GO:0005975;GO:0016491;GO:0047038	-	KOG0725-Reductases with broad range of substrate specificities[R]
AFUA_7G02340	1094.757446	625.205322	0.808209298019	0.0	0.0	-	AFUA_7G02340	-	GO:0005759;GO:0009097;GO:0032543	-	KOG2317-Putative translation initiation inhibitor UK114/IBM1[J]
AFUA_1G01530	241.69574	60.432915	1.9997856074900002	0.0	0.0	up	AFUA_1G01530	-	-	-	-
AFUA_3G08050	116.587952	47.391212	1.2987272480399998	0.0	0.0	up	AFUA_3G08050	-	GO:0001135;GO:0001190;GO:0003677;GO:0005634;GO:0006351;GO:0008270;GO:1901714;GO:1901717;GO:0000981;GO:0001080;GO:0001128	-	-
AFUA_7G06060	351.022491	548.276306	-0.643339657258	0.0	0.0	-	AFUA_7G06060	-	GO:0006879;GO:0010008;GO:0015344;GO:0015891;GO:0016021;GO:0055085;GO:0005768;GO:0005774;GO:0005886	-	-
AFUA_3G08710	283.554962	136.419525	1.0555782582100002	0.0	0.0	up	AFUA_3G08710	-	GO:0004672;GO:0004674;GO:0005524	-	KOG0590-Checkpoint kinase and related serine/threonine protein kinases[D]
AFUA_2G07810	302.35199	167.49708600000002	0.8520930776890001	0.0	0.0	-	AFUA_2G07810	-	GO:0006563;GO:0008168;GO:0030170;GO:0035999;GO:0004372;GO:0005739;GO:0006544	K00600-ko01200 Carbon metabolism;ko01230 Biosynthesis of amino acids;ko00630 Glyoxylate and dicarboxylate metabolism;ko00680 Methane metabolism;ko00260 Glycine, serine and threonine metabolism;ko00460 Cyanoamino acid metabolism;ko00670 One carbon pool by folate	KOG2467-Glycine/serine hydroxymethyltransferase[E]
AFUA_3G07790	237.22036699999998	109.15731000000001	1.11981913315	0.0	0.0	up	AFUA_3G07790	-	GO:0006526;GO:0042450;GO:0051262;GO:0000050;GO:0004056;GO:0005829	K01755-ko01230 Biosynthesis of amino acids;ko00250 Alanine, aspartate and glutamate metabolism;ko00220 Arginine biosynthesis	KOG1316-Argininosuccinate lyase[E]
AFUA_6G03060	217.991776	105.507797	1.04692409096	0.0	0.0	up	AFUA_6G03060	-	GO:0016021;GO:0022891;GO:0035428;GO:0046323;GO:0005351;GO:0005355;GO:0005887	-	KOG0254-Predicted transporter (major facilitator superfamily)[R]
AFUA_1G17180	229.30796800000002	101.874809	1.17048913209	0.0	0.0	up	AFUA_1G17180	-	GO:0016491	-	-
AFUA_5G08090	613.96167	361.987152	0.7622100973970001	0.0	0.0	-	AFUA_5G08090	-	GO:0036381;GO:0042819;GO:0042823;GO:0003824;GO:0005576;GO:0008615	K06215-ko00750 Vitamin B6 metabolism	KOG1606-Stationary phase-induced protein, SOR/SNZ family[H]
AFUA_2G02530	309.113831	533.305359	-0.786823617597	0.0	0.0	-	AFUA_2G02530	-	GO:0038083;GO:0005524;GO:0045143;GO:0005634;GO:1990443;GO:0005737;GO:0005829;GO:0006281;GO:0006282;GO:0006897;GO:0007165;GO:0008360;GO:0016055;GO:0018108;GO:0004672;GO:0032153;GO:0004674;GO:0036289;GO:0004713	K14758-ko03008 Ribosome biogenesis in eukaryotes	KOG1163-Casein kinase (serine/threonine/tyrosine protein kinase)[T]
AFUA_5G11290	275.097595	126.46711699999999	1.12118121187	0.0	0.0	up	AFUA_5G11290	-	GO:0071949;GO:0003884;GO:0005777;GO:0046416	K00273-ko00260 Glycine, serine and threonine metabolism;ko00330 Arginine and proline metabolism;ko00472 D-Arginine and D-ornithine metabolism;ko00311 Penicillin and cephalosporin biosynthesis;ko04146 Peroxisome	KOG3923-D-aspartate oxidase[E]
AFUA_6G12930	658.32843	872.976685	-0.40713562155500005	0.0	0.0	-	AFUA_6G12930	-	GO:0006099;GO:0019878;GO:0046872;GO:0051539;GO:0003994;GO:0005622;GO:0005739	K01681-ko01200 Carbon metabolism;ko01210 2-Oxocarboxylic acid metabolism;ko01230 Biosynthesis of amino acids;ko00020 Citrate cycle (TCA cycle);ko00630 Glyoxylate and dicarboxylate metabolism;ko00720 Carbon fixation pathways in prokaryotes	KOG0453-Aconitase/homoaconitase (aconitase superfamily)[CE]
AFUA_6G06770	2056.14209	2560.097412	-0.316258740353	0.0	0.0	-	AFUA_6G06770	-	GO:0005622;GO:0006096;GO:0019863;GO:0000015;GO:0000287;GO:0004634	K01689-ko01200 Carbon metabolism;ko01230 Biosynthesis of amino acids;ko00010 Glycolysis / Gluconeogenesis;ko00680 Methane metabolism;ko03018 RNA degradation;ko04066 HIF-1 signaling pathway	KOG2670-Enolase[G]
AFUA_4G02840	115.20081299999998	286.38330099999996	-1.31379647329	0.0	0.0	down	AFUA_4G02840	-	GO:0003955;GO:0005829;GO:0016655	-	-
AFUA_4G10010	129.996902	258.970825	-0.9943123343700001	0.0	0.0	-	AFUA_4G10010	-	GO:0006457;GO:0007049;GO:0031072;GO:0050821;GO:0051082;GO:0051087;GO:0051301;GO:0061077;GO:0070304;GO:0005634;GO:0005737;GO:0005829	-	KOG2260-Cell division cycle 37 protein, CDC37[D]
AFUA_1G12840	1453.2561039999998	1721.062134	-0.244010214451	0.0	0.0	-	AFUA_1G12840	-	GO:0019419;GO:0020037;GO:0042128;GO:0046872;GO:0050311;GO:0051537;GO:0051539;GO:0006807;GO:0008942;GO:0016002	K17877-ko00910 Nitrogen metabolism	KOG1336-Monodehydroascorbate/ferredoxin reductase[R]
AFUA_4G08720	175.720932	87.976463	0.998096550914	0.0	0.0	-	AFUA_4G08720	-	GO:0031225;GO:0004622;GO:0005886;GO:0009395	K13333-ko00564 Glycerophospholipid metabolism	KOG1325-Lysophospholipase[I]
AFUA_5G02330	278.233917	85.626808	1.7001638458700001	0.0	0.0	up	AFUA_5G02330	-	GO:0017148;GO:0003723;GO:0004521;GO:0005576	-	-
AFUA_5G03760	602.896851	788.886475	-0.38790650958000006	0.0	0.0	-	AFUA_5G03760	-	GO:0004568;GO:0005576;GO:0005618;GO:0005886;GO:0005975;GO:0006032;GO:0008061;GO:0031225;GO:0000272;GO:0001896;GO:0004553	K01183-ko00520 Amino sugar and nucleotide sugar metabolism	-
AFUA_1G11220	3554.860352	4655.267578	-0.389071207591	0.0	0.0	-	AFUA_1G11220	-	-	-	-
AFUA_7G01840	157.90678400000002	230.46699500000003	-0.545487004533	0.0	0.0	-	AFUA_7G01840	-	GO:0005789;GO:0005794;GO:0006906;GO:0008289;GO:0016021;GO:0030659;GO:0031410;GO:0051286;GO:0005509;GO:0005543;GO:0005783	-	KOG1028-Ca2+-dependent phospholipid-binding protein Synaptotagmin, required for synaptic vesicle and secretory granule exocytosis[TU]
AFUA_5G06780	604.105042	409.30542	0.561621656694	0.0	0.0	-	AFUA_5G06780	-	GO:0006207;GO:0006526;GO:0006541;GO:0004088;GO:0005524;GO:0005737	K01956-ko00240 Pyrimidine metabolism;ko00250 Alanine, aspartate and glutamate metabolism	KOG0370-Multifunctional pyrimidine synthesis protein CAD (includes carbamoyl-phophate synthetase, aspartate transcarbamylase, and glutamine amidotransferase)[R]
AFUA_5G05500	363.544098	217.589066	0.7405243120749999	0.0	0.0	-	AFUA_5G05500	-	GO:0016597;GO:0042802;GO:0051287;GO:0061759;GO:0004617;GO:0006564;GO:0009070	K00058-ko01200 Carbon metabolism;ko01230 Biosynthesis of amino acids;ko00680 Methane metabolism;ko00260 Glycine, serine and threonine metabolism	KOG0068-D-3-phosphoglycerate dehydrogenase, D-isomer-specific 2-hydroxy acid dehydrogenase superfamily[E]
AFUA_1G05390	5584.306152	4884.397949	0.19319729098299998	0.0	0.0	-	AFUA_1G05390	-	GO:0006412;GO:0016021;GO:0055085;GO:0003735;GO:0005215;GO:0005743	-	KOG0749-Mitochondrial ADP/ATP carrier proteins[C]
AFUA_6G10080	592.725647	1013.480652	-0.773882158286	0.0	0.0	-	AFUA_6G10080	-	GO:0006354;GO:0006355;GO:0046975;GO:0003677;GO:0005634;GO:0005694	-	KOG4442-Clathrin coat binding protein/Huntingtin interacting protein HIP1, involved in regulation of endocytosis[U]
AFUA_7G05580	84.778648	156.971756	-0.88873213325	0.0	0.0	-	AFUA_7G05580	-	GO:0070290;GO:0005628;GO:0005634;GO:0005768;GO:0006644;GO:0006654;GO:0006887;GO:0016042;GO:0030334;GO:0031321;GO:0032266;GO:0048017;GO:0000753;GO:0048870;GO:0003824;GO:0050764;GO:0004630	K01115-ko00564 Glycerophospholipid metabolism;ko00565 Ether lipid metabolism;ko04014 Ras signaling pathway;ko04072 Phospholipase D signaling pathway;ko04071 Sphingolipid signaling pathway;ko04024 cAMP signaling pathway;ko04144 Endocytosis;ko04666 Fc gamma R-mediated phagocytosis;ko04912 GnRH signaling pathway;ko04724 Glutamatergic synapse;ko05231 Choline metabolism in cancer	KOG1329-Phospholipase D1[I]
AFUA_4G13170	1832.363281	2359.001465	-0.36447075665	0.0	0.0	-	AFUA_4G13170	-	GO:0006810;GO:0016021;GO:0018293;GO:0031139;GO:0031954;GO:0032995;GO:0034613;GO:0035556;GO:0043022;GO:0060733;GO:0000747;GO:0005622;GO:0005759	-	KOG0279-G protein beta subunit-like protein[T]
AFUA_4G04640	66.61350300000001	135.258453	-1.02183220241	0.0	0.0	down	AFUA_4G04640	-	GO:1990116;GO:0006511;GO:0030433;GO:0030970;GO:0031593;GO:0034098;GO:0043130;GO:0043161;GO:0051974;GO:0070651;GO:0071629;GO:0071712;GO:0000837;GO:1900182;GO:0000839;GO:1990112;GO:0005634	-	KOG1816-Ubiquitin fusion-degradation protein[O]
AFUA_1G15550	112.763199	55.837585	1.0139878608700001	0.0	0.0	up	AFUA_1G15550	-	GO:0005634;GO:0006355;GO:0043565;GO:0046872;GO:0051897;GO:2001234;GO:0001077;GO:0003677;GO:0003682	-	KOG0773-Transcription factor MEIS1 and related HOX domain proteins[K]
AFUA_2G15590	80.596519	132.02833600000002	-0.7120581603210001	0.0	0.0	-	AFUA_2G15590	-	GO:0005829;GO:0009086;GO:0009337;GO:0010181;GO:0016491;GO:0019344;GO:0020037;GO:0046872;GO:0051536;GO:0051539;GO:0070814;GO:0000103;GO:0004783;GO:0005737	K00381-ko00920 Sulfur metabolism	KOG0560-Sulfite reductase (ferredoxin)[P]
AFUA_2G10660	859.2570800000001	1180.561646	-0.45831163838999994	0.0	0.0	-	AFUA_2G10660	-	GO:0050662;GO:0051287;GO:0005622;GO:0008926;GO:0019594	K00009-ko00051 Fructose and mannose metabolism	-
AFUA_1G03352	161.97958400000002	97.451973	0.733048686947	0.0	0.0	-	AFUA_1G03352	-	GO:0030995;GO:0051118;GO:1904541;GO:1990819;GO:0005576;GO:0008152;GO:0016798	-	-
AFUA_7G05920	1320.8748779999999	1686.807739	-0.352801734321	0.0	0.0	-	AFUA_7G05920	-	GO:0020037;GO:0046872;GO:0004768;GO:0006636;GO:0016021	K00507-ko01212 Fatty acid metabolism;ko01040 Biosynthesis of unsaturated fatty acids;ko04152 AMPK signaling pathway;ko03320 PPAR signaling pathway;ko04212 Longevity regulating pathway - worm	KOG1600-Fatty acid desaturase[I]
AFUA_6G10470	101.455063	209.76786800000002	-1.0479528415200001	0.0	0.0	down	AFUA_6G10470	-	GO:0008270;GO:0009267;GO:0009749;GO:0005634;GO:0005737;GO:0007346	-	KOG2703-C4-type Zn-finger protein[R]
AFUA_6G09740	243.40858500000002	112.325195	1.11569848625	0.0	0.0	up	AFUA_6G09740	-	GO:0004791;GO:0005576;GO:0016491	-	-
AFUA_4G11560	16.609016	33.346268	-1.0055587055	0.0	0.0	down	AFUA_4G11560	-	GO:0019898;GO:0032120;GO:0045053;GO:0045324;GO:0005628;GO:0005794;GO:0006623	-	KOG1809-Vacuolar protein sorting-associated protein[U]
AFUA_4G11720	361.554535	526.8406980000001	-0.543153524692	0.0	0.0	-	AFUA_4G11720	-	GO:0016020;GO:0016021;GO:0016787;GO:0032049;GO:0005739;GO:0007006;GO:0008808	-	KOG1618-Predicted phosphatase[R]
AFUA_7G06010	272.394928	93.70922900000001	1.53943679605	0.0	0.0	up	AFUA_7G06010	-	GO:0005739;GO:0016884	-	-
AFUA_8G02070	359.001892	198.29122900000002	0.856370582948	0.0	0.0	-	AFUA_8G02070	-	GO:0006688;GO:0016021;GO:0016740;GO:0016757;GO:0030148;GO:0051999;GO:0000030;GO:0000139;GO:0005774	-	-
AFUA_4G07700	98.22962199999999	150.19679299999999	-0.612623956228	0.0	0.0	-	AFUA_4G07700	-	GO:0006897;GO:0016192;GO:0030125;GO:0030130;GO:0030132;GO:0005198;GO:0005737;GO:0006886	K04646-ko04144 Endocytosis;ko04142 Lysosome;ko04961 Endocrine and other factor-regulated calcium reabsorption;ko04721 Synaptic vesicle cycle;ko05016 Huntington's disease;ko05100 Bacterial invasion of epithelial cells	KOG0985-Vesicle coat protein clathrin, heavy chain[U]
AFUA_1G02550	1150.264771	1489.806763	-0.373159233727	0.0	0.0	-	AFUA_1G02550	-	GO:0005525;GO:0005737;GO:0005874;GO:0005881;GO:0007017;GO:0045298;GO:0046785;GO:0000280;GO:0003924;GO:0005200	K07374-ko04145 Phagosome;ko04210 Apoptosis;ko04540 Gap junction;ko05130 Pathogenic Escherichia coli infection	KOG1376-Alpha tubulin[Z]
AFUA_2G13030	148.567474	67.627739	1.13543127401	0.0	0.0	up	AFUA_2G13030	-	GO:0005524;GO:0005737;GO:0005739;GO:0005759;GO:0006432;GO:0008033;GO:0070156;GO:0000049;GO:0000287;GO:0004826	K01889-ko00970 Aminoacyl-tRNA biosynthesis	KOG2783-Phenylalanyl-tRNA synthetase[J]
AFUA_6G00690	237.14376800000002	84.802589	1.48358174007	0.0	0.0	up	AFUA_6G00690	-	-	-	-
AFUA_1G03800	94.04604300000001	43.308411	1.11872000302	0.0	0.0	up	AFUA_1G03800	-	GO:0006351;GO:0008270;GO:0000981;GO:0003677;GO:0005634	-	-
AFUA_2G10420	152.600891	61.781837	1.3045087124299999	0.0	0.0	up	AFUA_2G10420	-	GO:0006532;GO:0009082;GO:0009083;GO:0009097;GO:0009098;GO:0009099;GO:0019509;GO:0030170;GO:0052654;GO:0052655;GO:0052656;GO:0004084;GO:0005737;GO:0005739	K00826-ko01210 2-Oxocarboxylic acid metabolism;ko01230 Biosynthesis of amino acids;ko00270 Cysteine and methionine metabolism;ko00280 Valine, leucine and isoleucine degradation;ko00290 Valine, leucine and isoleucine biosynthesis;ko00770 Pantothenate and CoA biosynthesis	KOG0975-Branched chain aminotransferase BCAT1, pyridoxal phosphate enzymes type IV superfamily[E]
AFUA_7G01860	155.662216	267.17834500000004	-0.7793842805429999	0.0	0.0	-	AFUA_7G01860	-	GO:0006457;GO:0031072;GO:0042030;GO:0043234;GO:0005634;GO:0005737;GO:0005829	-	KOG0548-Molecular co-chaperone STI1[O]
AFUA_1G05060	233.127304	113.30088799999999	1.0409588152299998	0.0	0.0	up	AFUA_1G05060	-	GO:0006782;GO:0006783;GO:0004853;GO:0005634;GO:0005829	K01599-ko00860 Porphyrin and chlorophyll metabolism	KOG2872-Uroporphyrinogen decarboxylase[H]
AFUA_4G11550	1558.137817	1205.0979	0.370672491968	0.0	0.0	-	AFUA_4G11550	-	GO:0016021	-	-
AFUA_7G06420	109.023453	223.34930400000002	-1.03466323964	0.0	0.0	down	AFUA_7G06420	-	GO:0018548;GO:0052690;GO:0003959;GO:0010181;GO:0016491	-	KOG0134-NADH:flavin oxidoreductase/12-oxophytodienoate reductase[CR]
AFUA_5G08810	89.458084	24.36298	1.8765212494699999	0.0	0.0	up	AFUA_5G08810	-	GO:0046272;GO:0005737;GO:0046839;GO:0005777;GO:0070062;GO:0005829;GO:0009636;GO:0010628;GO:0015643;GO:0016311;GO:0090181;GO:0016787;GO:0016791;GO:0033885;GO:0042577;GO:0000287;GO:0042632;GO:0004301;GO:0042803;GO:0005102	-	KOG4178-Soluble epoxide hydrolase[I]
AFUA_6G12600	23.925776000000003	0.07954299999999999	8.23261502692	0.0	0.0	up	AFUA_6G12600	-	GO:0060612;GO:0042393;GO:0003677;GO:0060613;GO:0043161;GO:0003714;GO:0090207;GO:0044212;GO:0005634;GO:0005654;GO:0005876;GO:0006351;GO:0008013;GO:0045892;GO:0010468;GO:0045893;GO:0016042;GO:0045944;GO:0016575;GO:0047485;GO:0017053;GO:0000118;GO:0050872;GO:0030814;GO:0000122;GO:0060070;GO:0035264;GO:0002021	-	-
AFUA_2G00500	51.312077	8.646786	2.56906253435	0.0	0.0	up	AFUA_2G00500	-	-	-	-
AFUA_5G05540	404.289734	606.3604740000001	-0.584786143383	0.0	0.0	-	AFUA_5G05540	-	GO:0006334;GO:0006336;GO:0042393;GO:0000790;GO:0005634;GO:0005829	-	KOG1507-Nucleosome assembly protein NAP-1[BD]
AFUA_3G08380	817.544006	594.6602780000001	0.459230678677	0.0	0.0	-	AFUA_3G08380	-	GO:0005622;GO:0005634;GO:0005737;GO:0006796;GO:0071470;GO:0000287;GO:0004427;GO:0005576	K01507-ko00190 Oxidative phosphorylation	KOG1626-Inorganic pyrophosphatase/Nucleosome remodeling factor, subunit NURF38[C]
AFUA_3G00880	3294.800537	2697.912354	0.288347648178	0.0	0.0	-	AFUA_3G00880	-	GO:0005886;GO:0031225	-	-
AFUA_1G12850	365.489288	235.86261000000002	0.631882389137	0.0	0.0	-	AFUA_1G12850	-	GO:0015706;GO:0015707;GO:0016021;GO:0022832;GO:0042128;GO:0015112;GO:0015113;GO:0015513	K02575-ko00910 Nitrogen metabolism	-
AFUA_5G03340	144.012177	258.490234	-0.8439189708079999	0.0	0.0	-	AFUA_5G03340	-	-	-	-
AFUA_4G04318	395.302551	135.98992900000002	1.5394574514800001	0.0	0.0	up	AFUA_4G04318	-	-	-	-
AFUA_1G11900	96.787621	200.263	-1.04900145195	0.0	0.0	down	AFUA_1G11900	-	GO:0034488;GO:0071627;GO:0015174;GO:0016021;GO:0031966	-	KOG2913-Predicted membrane protein[S]
AFUA_5G02650	249.99987799999997	78.65049	1.6683997319400001	0.0	0.0	up	AFUA_5G02650	-	GO:0005741;GO:0016021	-	KOG2886-Uncharacterized conserved protein[S]
AFUA_4G09360	10006.121094	8838.113281	0.17907248921100002	0.0	0.0	-	AFUA_4G09360	-	GO:0015991;GO:0016021;GO:0031966;GO:0045263;GO:0071472;GO:0008289;GO:0015078;GO:0015986	K02128-ko00190 Oxidative phosphorylation;ko05010 Alzheimer's disease;ko05012 Parkinson's disease;ko05016 Huntington's disease	KOG3025-Mitochondrial F1F0-ATP synthase, subunit c/ATP9/proteolipid[C]
AFUA_1G04575	108.02183500000001	29.150684000000002	1.88972132037	0.0	0.0	up	AFUA_1G04575	-	-	-	-
AFUA_5G11320	2913.916504	3938.718994	-0.434766953548	0.0	0.0	-	AFUA_5G11320	-	GO:0006457;GO:0006662;GO:0015035;GO:0016671;GO:0034599;GO:0045454;GO:0055114;GO:0000103;GO:0005623;GO:0005737	-	KOG0907-Thioredoxin[O]
AFUA_4G11650	171.544006	252.595795	-0.558251905677	0.0	0.0	-	AFUA_4G11650	-	GO:0009353;GO:0030976;GO:0042645;GO:0004591;GO:0006099;GO:0006103	K00164-ko01200 Carbon metabolism;ko00020 Citrate cycle (TCA cycle);ko00310 Lysine degradation;ko00380 Tryptophan metabolism	KOG0450-2-oxoglutarate dehydrogenase, E1 subunit[G]
AFUA_2G07800	2153.498047	2892.6096190000003	-0.42568961786700005	0.0	0.0	-	AFUA_2G07800	-	GO:0005199;GO:0009277;GO:0031505	-	-
AFUA_3G08160	577.150452	814.446716	-0.496872864907	0.0	0.0	-	AFUA_3G08160	-	GO:0005622;GO:0005829;GO:0003743;GO:0004386;GO:0005524	K03257-ko03013 RNA transport	KOG0327-Translation initiation factor 4F, helicase subunit (eIF-4A) and related helicases[J]
AFUA_4G13510	45.013912	8.664207000000001	2.3772313332299997	0.0	0.0	up	AFUA_4G13510	-	GO:0006099;GO:0009514;GO:0019752;GO:0046421;GO:0046872;GO:0004451;GO:0005622;GO:0006097	K01637-ko01200 Carbon metabolism;ko00630 Glyoxylate and dicarboxylate metabolism	KOG1260-Isocitrate lyase[C]
AFUA_5G07710	104.964409	155.415253	-0.56622787553	0.0	0.0	-	AFUA_5G07710	-	GO:0005938;GO:0007097;GO:0032065;GO:0048315;GO:0051647;GO:0000226;GO:0005543;GO:0005886	-	-
AFUA_3G00180	332.38147000000004	563.108337	-0.760572555352	0.0	0.0	-	AFUA_3G00180	-	GO:0005634;GO:0005829;GO:0016491	-	KOG1611-Predicted short chain-type dehydrogenase[R]
AFUA_8G02200	148.889038	74.37335999999999	1.00137968294	0.0	0.0	up	AFUA_8G02200	-	GO:0015193;GO:0015297;GO:0016021;GO:0005773;GO:0005887;GO:0015171	-	KOG1286-Amino acid transporters[E]
AFUA_2G09250	1.44743	31.314467999999998	-4.4352638852699995	0.0	0.0	down	AFUA_2G09250	-	GO:0006412;GO:0006810;GO:0006828;GO:0016021;GO:0016530;GO:0030170;GO:0031921;GO:0003735;GO:0005739;GO:0005743	-	KOG0761-Mitochondrial carrier protein CGI-69[C]
AFUA_1G04540	593.712158	392.2565	0.597966302839	0.0	0.0	-	AFUA_1G04540	-	GO:0016491;GO:0004128;GO:0005741;GO:0016021	K00326-ko00520 Amino sugar and nucleotide sugar metabolism	KOG0534-NADH-cytochrome b-5 reductase[HC]
AFUA_2G09310	2135.075684	1328.481689	0.684508868579	0.0	0.0	-	AFUA_2G09310	-	GO:0015986;GO:0046933;GO:0046961;GO:0000275;GO:0005739;GO:0005743	K02135-ko00190 Oxidative phosphorylation;ko05010 Alzheimer's disease;ko05012 Parkinson's disease;ko05016 Huntington's disease	KOG3495-Mitochondrial F1F0-ATP synthase, subunit epsilon/ATP15[C]
AFUA_6G06450	364.191437	603.8154910000001	-0.72941076839	0.0	0.0	-	AFUA_6G06450	-	GO:0005829;GO:0005839;GO:0019774;GO:0045842;GO:0051603;GO:0004298;GO:0005634;GO:0005737	K02736-ko03050 Proteasome	KOG0185-20S proteasome, regulatory subunit beta type PSMB4/PRE4[O]
AFUA_8G02450	772.7070309999999	1146.7810060000002	-0.5695964842319999	0.0	0.0	-	AFUA_8G02450	-	-	-	-
AFUA_1G05790	5477.047363000001	6529.000488000001	-0.253463793107	1.6679600245199987e-306	8.625602261659994e-305	-	AFUA_1G05790	-	-	-	-
AFUA_2G17930	46.203453	5.422337000000001	3.0910139899799995	3.028174979799998e-306	1.5572262954799988e-304	up	AFUA_2G17930	-	GO:0016021;GO:0016853;GO:0006071;GO:0006629;GO:0015979	-	-
AFUA_4G03730	50.331641999999995	121.450493	-1.2708307766299998	5.975845777519996e-306	3.0559811323399987e-304	down	AFUA_4G03730	-	GO:0016787	-	-
AFUA_6G05140	121.910126	245.855499	-1.01199266109	2.4781283905099983e-304	1.2602857367199994e-302	down	AFUA_6G05140	-	GO:0016021;GO:0016126;GO:0016491;GO:0005506;GO:0005789;GO:0006633	K00227-ko00100 Steroid biosynthesis	KOG0872-Sterol C5 desaturase[I]
AFUA_5G11110	31.15782	108.417084	-1.79892590776	4.237599407239997e-302	2.1432473925099983e-300	down	AFUA_5G11110	-	GO:0016301;GO:0016787;GO:0044715	-	KOG4313-Thiamine pyrophosphokinase[F]
AFUA_3G12350	1765.6590579999997	2873.6166989999997	-0.702660847931	8.199169043319994e-302	4.1242268329899985e-300	-	AFUA_3G12350	-	GO:0005886;GO:0016021	-	KOG1773-Stress responsive protein[R]
AFUA_3G06720	75.22921	17.165960000000002	2.13174239862	7.077457063949996e-301	3.540651753999998e-299	up	AFUA_3G06720	-	GO:0050549	-	-
AFUA_6G03620	114.374466	52.596016000000006	1.12073957897	4.954509385149997e-299	2.4652031832599986e-297	up	AFUA_6G03620	-	GO:0005576;GO:0016614;GO:0050660	-	-
AFUA_2G14760	66.825378	22.327236	1.58159142935	1.857196269939999e-294	9.191124550979995e-293	up	AFUA_2G14760	-	GO:0008320;GO:0016021;GO:0034551;GO:0051131;GO:0005524;GO:0005739;GO:0005743	-	KOG0743-AAA+-type ATPase[O]
AFUA_5G06820	46.717564	4.121455999999999	3.5027390514699994	6.609759932669996e-293	3.253627817119998e-291	up	AFUA_5G06820	-	-	-	-
AFUA_5G08640	611.5216059999999	985.9076539999999	-0.689049049206	4.348554775089997e-288	2.1291726970599987e-286	-	AFUA_5G08640	-	GO:0016021	-	-
AFUA_3G10120	214.244141	96.912346	1.14450337867	9.217692381659994e-287	4.489357585879998e-285	up	AFUA_3G10120	-	GO:1903357;GO:0001016;GO:0001186;GO:0003677;GO:0003682;GO:0005668;GO:0005669;GO:0006352;GO:0008301;GO:0016021;GO:0042790;GO:0051123;GO:0000126;GO:0070893;GO:0000979;GO:0070898;GO:0000983	K03120-ko03022 Basal transcription factors;ko05203 Viral carcinogenesis;ko05016 Huntington's disease;ko05166 HTLV-I infection;ko05168 Herpes simplex infection;ko05169 Epstein-Barr virus infection	KOG3302-TATA-box binding protein (TBP), component of TFIID and TFIIIB[K]
AFUA_6G12730	390.984039	274.750916	0.508985423092	4.889362382469996e-286	2.3687674068699988e-284	-	AFUA_6G12730	-	GO:0005783;GO:0005789;GO:0016021	-	-
AFUA_7G06120	48.511406	115.404556	-1.25030428186	2.7591399473999984e-285	1.329732105539999e-283	down	AFUA_7G06120	-	GO:0016021;GO:0022857;GO:0046942;GO:0046943;GO:0055085;GO:0005783;GO:0005886;GO:0006820	-	KOG2533-Permease of the major facilitator superfamily[G]
AFUA_6G03590	56.36425	13.607294	2.05040020307	6.6081870338999955e-285	3.1681438357799983e-283	up	AFUA_6G03590	-	GO:0050440;GO:0005759;GO:0006099;GO:0046912	K01647-ko01200 Carbon metabolism;ko01210 2-Oxocarboxylic acid metabolism;ko01230 Biosynthesis of amino acids;ko00020 Citrate cycle (TCA cycle);ko00630 Glyoxylate and dicarboxylate metabolism	KOG2617-Citrate synthase[C]
AFUA_3G08010	378.791656	285.115906	0.409856025198	7.652963639239996e-285	3.6500274766399976e-283	-	AFUA_3G08010	-	GO:0006351;GO:0006355;GO:0046872;GO:0003676;GO:0003677;GO:0005634	-	-
AFUA_4G04070	263.16803	364.332153	-0.46927008204099996	6.164416029099997e-282	2.924920079789999e-280	-	AFUA_4G04070	-	GO:0005576;GO:0005887;GO:0006970;GO:0006972;GO:0007232;GO:0009986;GO:0016021;GO:0030010;GO:0030427;GO:0031505;GO:0000282;GO:0001402;GO:0005034	-	-
AFUA_4G00195	89.997452	8.699525999999999	3.3708754546399997	9.385645563529995e-280	4.4305060211399975e-278	up	AFUA_4G00195	-	GO:0016021	-	-
AFUA_4G02810	105.450623	34.415104	1.6154538437700001	5.583817121579997e-279	2.6223998267399984e-277	up	AFUA_4G02810	-	GO:0006012;GO:0050662;GO:0000271;GO:0003824;GO:0003978	-	KOG1429-dTDP-glucose 4-6-dehydratase/UDP-glucuronic acid decarboxylase[GM]
AFUA_8G00790	279.28109700000005	106.340294	1.39302956867	1.3075045764499993e-278	6.109431282369996e-277	up	AFUA_8G00790	-	GO:0016021	-	-
AFUA_1G17250	222.51306200000002	65.41082800000001	1.76628864595	1.3741913679899992e-278	6.388601789069996e-277	up	AFUA_1G17250	-	GO:0031160;GO:0042243;GO:0005199;GO:0005576;GO:0009277	-	-
AFUA_2G01720	123.707008	63.916565000000006	0.9526654490440001	6.357277219539997e-278	2.9406400404999985e-276	-	AFUA_2G01720	-	-	-	-
AFUA_8G00410	51.208496000000004	13.966347	1.8744284649	9.726882959649995e-278	4.476797882179998e-276	up	AFUA_8G00410	-	GO:0070084;GO:0005737;GO:0046872;GO:0070006	-	KOG2775-Metallopeptidase[R]
AFUA_3G03640	637.668945	493.172974	0.37071388061300004	2.0975513098099988e-277	9.605950152609996e-276	-	AFUA_3G03640	-	GO:0015686;GO:0016021;GO:0055072;GO:0055085;GO:0005623;GO:0006811;GO:0010106	-	-
AFUA_4G14070	14.510535999999998	28.872823999999998	-0.9926114102979999	2.8684664256099983e-276	1.3071402696899994e-274	-	AFUA_4G14070	-	GO:0016021;GO:0016740	-	-
AFUA_2G17110	343.055847	462.72531100000003	-0.431712560458	8.390712572629996e-276	3.804754149309997e-274	-	AFUA_2G17110	-	GO:0006511;GO:0015031;GO:0016485;GO:0016787;GO:0033047;GO:0051228;GO:0051301;GO:0061166;GO:1990023;GO:0000790;GO:0005524;GO:0005829	K13525-ko04141 Protein processing in endoplasmic reticulum;ko05134 Legionellosis	KOG0730-AAA+-type ATPase[O]
AFUA_1G15140	1314.838257	1030.5258789999998	0.35150460441	4.209113085069998e-275	1.8992591150999994e-273	-	AFUA_1G15140	-	GO:0005743;GO:0005758;GO:0006412;GO:0006626;GO:0006810;GO:0016021;GO:0031305;GO:0035435;GO:0003735;GO:0005315;GO:0005739	-	KOG0767-Mitochondrial phosphate carrier protein[C]
AFUA_3G00370	285.190674	394.672699	-0.468729920937	1.2015480494199993e-274	5.395243802399997e-273	-	AFUA_3G00370	-	GO:0005975;GO:0016832	K01621-ko00030 Pentose phosphate pathway;ko00710 Carbon fixation in photosynthetic organisms	-
AFUA_7G00540	54.28826899999999	12.251307	2.1477048160299996	8.995847085249996e-274	4.019746233969997e-272	up	AFUA_7G00540	-	GO:0008233;GO:0016021	-	-
AFUA_5G03020	1859.410767	2272.400635	-0.289371696468	1.5565615437199994e-273	6.921811115939996e-272	-	AFUA_5G03020	-	GO:0005840;GO:0006412;GO:0022625;GO:0002181;GO:0003735;GO:0005829	K02930-ko03010 Ribosome	KOG1475-Ribosomal protein RPL1/RPL2/RL4L4[A]
AFUA_2G00570	75.46597299999999	12.58188	2.58447878387	9.814162144869996e-273	4.3432385838199976e-271	up	AFUA_2G00570	-	GO:0005737;GO:0008080;GO:0017198	-	-
AFUA_3G14420	112.35388200000001	64.42778	0.802295183202	1.0902527426799993e-272	4.801806936049998e-271	-	AFUA_3G14420	-	GO:0016021;GO:0030448;GO:0048315;GO:0071555;GO:0004100;GO:0005886;GO:0006031	K00698-ko00520 Amino sugar and nucleotide sugar metabolism	KOG2571-Chitin synthase/hyaluronan synthase (glycosyltransferases)[M]
AFUA_1G05200	138.50474499999999	205.934525	-0.572250316554	4.6536695715099974e-272	2.0398584955099987e-270	-	AFUA_1G05200	-	GO:0006446;GO:0016282;GO:0033290;GO:0001731;GO:0003743;GO:0005852	K03254-ko03013 RNA transport	KOG2072-Translation initiation factor 3, subunit a (eIF-3a)[J]
AFUA_1G17040	167.106232	301.119354	-0.8495699003720001	9.475081493129996e-272	4.133560433379997e-270	-	AFUA_1G17040	-	GO:0051287;GO:0005634;GO:0005829;GO:0016616	K03778-ko00620 Pyruvate metabolism	KOG0068-D-3-phosphoglycerate dehydrogenase, D-isomer-specific 2-hydroxy acid dehydrogenase superfamily[E]
AFUA_4G00960	208.752197	302.657288	-0.535893710398	2.2921571971599988e-271	9.952503301809995e-270	-	AFUA_4G00960	-	GO:0006002;GO:0046872;GO:0003872;GO:0005524;GO:0005737	K00850-ko01200 Carbon metabolism;ko01230 Biosynthesis of amino acids;ko00010 Glycolysis / Gluconeogenesis;ko00030 Pentose phosphate pathway;ko00051 Fructose and mannose metabolism;ko00052 Galactose metabolism;ko00680 Methane metabolism;ko03018 RNA degradation;ko04152 AMPK signaling pathway;ko05230 Central carbon metabolism in cancer	KOG2440-Pyrophosphate-dependent phosphofructo-1-kinase[G]
AFUA_6G03810	801.9178469999999	555.05188	0.530831821757	5.078306297019998e-271	2.1946389419799984e-269	-	AFUA_6G03810	-	GO:0000276;GO:0015078;GO:0015986	K02138-ko00190 Oxidative phosphorylation;ko05010 Alzheimer's disease;ko05012 Parkinson's disease;ko05016 Huntington's disease	KOG3366-Mitochondrial F1F0-ATP synthase, subunit d/ATP7[C]
AFUA_5G03040	112.619942	61.878639	0.863948942353	6.501268449549996e-271	2.7964568260799986e-269	-	AFUA_5G03040	-	GO:0016021;GO:0030544	-	KOG0718-Molecular chaperone (DnaJ superfamily)[O]
AFUA_3G08650	199.016785	135.088348	0.558986871397	1.568992885599999e-270	6.717478842749995e-269	-	AFUA_3G08650	-	GO:0004477;GO:0004488;GO:0005524;GO:0005829;GO:0006164;GO:0006730;GO:0009086;GO:0009113;GO:0009257;GO:0009396;GO:0035999;GO:0000105;GO:0046656;GO:0003697;GO:0004329	K00288-ko00670 One carbon pool by folate	KOG4230-C1-tetrahydrofolate synthase[H]
AFUA_6G11310	38.311234000000006	62.855658999999996	-0.714275143203	4.269878895499998e-269	1.819640520049999e-267	-	AFUA_6G11310	-	GO:0016597;GO:0004087;GO:0044205;GO:0004088;GO:0045984;GO:0004151;GO:0005524;GO:0005737;GO:0005739;GO:0005829;GO:0046872;GO:0006207;GO:0006520;GO:0006526;GO:0006541;GO:0000050;GO:0006807;GO:0003922;GO:0016021;GO:0004070	K11541-ko00240 Pyrimidine metabolism;ko00250 Alanine, aspartate and glutamate metabolism	KOG0370-Multifunctional pyrimidine synthesis protein CAD (includes carbamoyl-phophate synthetase, aspartate transcarbamylase, and glutamine amidotransferase)[R]
AFUA_1G12690	40.940903000000006	18.18083	1.1711248594099999	7.982467722469996e-267	3.3861113080799976e-265	up	AFUA_1G12690	-	GO:0006855;GO:0016021;GO:0042626;GO:0046677;GO:0005524;GO:0005773;GO:0005886	-	KOG0055-Multidrug/pheromone exporter, ABC superfamily[Q]
AFUA_6G04970	256.32617200000004	152.136658	0.752612972798	1.573869817579999e-263	6.645629206779996e-262	-	AFUA_6G04970	-	GO:0009113;GO:0004648;GO:0006564;GO:0009070	K00831-ko01200 Carbon metabolism;ko01230 Biosynthesis of amino acids;ko00680 Methane metabolism;ko00260 Glycine, serine and threonine metabolism;ko00750 Vitamin B6 metabolism	KOG2790-Phosphoserine aminotransferase[HE]
AFUA_7G00950	85.369209	35.073612	1.28332979996	6.601721572479997e-263	2.7748331997599987e-261	up	AFUA_7G00950	-	GO:0008643;GO:0016021;GO:0022891	-	KOG0254-Predicted transporter (major facilitator superfamily)[R]
AFUA_5G00710	29.054523	78.98741899999999	-1.4428601117	1.5935071496699994e-262	6.667378778499996e-261	down	AFUA_5G00710	-	GO:0015179;GO:0015220;GO:0015297;GO:0015871;GO:0016021;GO:0031460;GO:0034228;GO:0034229;GO:1900749;GO:1901235;GO:0005886;GO:0005887;GO:0015171	-	KOG1289-Amino acid transporters[E]
AFUA_1G10750	73.230293	28.741619	1.3492992378600002	9.669329427909994e-260	4.0274288408999977e-258	up	AFUA_1G10750	-	GO:0005737;GO:0005739;GO:0006433;GO:0002161;GO:0004827;GO:0005524	K01881-ko00970 Aminoacyl-tRNA biosynthesis	KOG2324-Prolyl-tRNA synthetase[J]
AFUA_3G14260	57.99533100000001	185.364258	-1.6763544261	7.992275467849996e-259	3.3139142198899984e-257	down	AFUA_3G14260	-	-	-	-
AFUA_1G10630	1420.451294	1763.800903	-0.312338355704	2.3947881937599985e-258	9.885213149589995e-257	-	AFUA_1G10630	-	GO:0005829;GO:0006555;GO:0006556;GO:0006730;GO:0046872;GO:0004478;GO:0005524;GO:0005634	K00789-ko01230 Biosynthesis of amino acids;ko00270 Cysteine and methionine metabolism	KOG1506-S-adenosylmethionine synthetase[H]
AFUA_6G02280	7635.959961	6750.897461	0.177730231935	1.5945881085399993e-257	6.552760508539996e-256	-	AFUA_6G02280	-	GO:0016491;GO:0019863;GO:0051920;GO:0004601;GO:0005622;GO:0005777	K14171-ko04122 Sulfur relay system	KOG0541-Alkyl hydroperoxide reductase/peroxiredoxin[O]
AFUA_1G03660	128.83403	237.40980499999998	-0.881865804578	4.1910305211999976e-255	1.7145971532299992e-253	-	AFUA_1G03660	-	GO:0016787;GO:0000932;GO:0004835;GO:0006464	-	-
AFUA_1G14340	95.957581	169.085678	-0.81728577065	2.4634088709999983e-254	1.0033486131699995e-252	-	AFUA_1G14340	-	GO:0006879;GO:0015677;GO:0016021;GO:0016491;GO:0046872;GO:0052851;GO:0000293;GO:0005886;GO:0006826	-	KOG0039-Ferric reductase, NADH/NADPH oxidase and related proteins[PQ]
AFUA_1G12890	1392.7775880000002	1768.703491	-0.34472731897200004	1.6898149758099992e-252	6.852311388669997e-251	-	AFUA_1G12890	-	GO:0006412;GO:0008097;GO:0022625;GO:0000027;GO:0003735;GO:0005840	K02932-ko03010 Ribosome	KOG0875-60S ribosomal protein L5[J]
AFUA_4G03360	1824.061768	2356.714111	-0.36962217415799997	2.5500504120499984e-250	1.0295269317099996e-248	-	AFUA_4G03360	-	-	-	-
AFUA_2G02730	136.697159	234.04332000000002	-0.7757923291500001	8.761334706779995e-249	3.521750479299998e-247	-	AFUA_2G02730	-	GO:0046872	-	-
AFUA_1G12610	267.081665	374.778076	-0.488755620595	1.2070214146299994e-248	4.830709618109997e-247	-	AFUA_1G12610	-	GO:0005524;GO:0005634;GO:0005829	-	KOG0103-Molecular chaperones HSP105/HSP110/SSE1, HSP70 superfamily[O]
AFUA_3G11170	28.466002000000003	66.872292	-1.23216868218	2.547613726589999e-247	1.0151854698399995e-245	down	AFUA_3G11170	-	GO:0070830;GO:0003700;GO:0005634;GO:0005911;GO:0006351;GO:0006357;GO:0007155;GO:0007420;GO:0016020;GO:0021915;GO:0034329;GO:0043565;GO:0001161;GO:0045944;GO:0001843;GO:0051973;GO:0003382	-	KOG4091-Transcription factor[K]
AFUA_4G13380	352.694977	623.331543	-0.821578691193	1.0687684920099995e-246	4.240523262479998e-245	-	AFUA_4G13380	-	-	-	-
AFUA_4G11250	1125.871948	1470.367798	-0.38513432553099997	1.1864401544899994e-245	4.687202412919998e-244	-	AFUA_4G11250	-	GO:0006730;GO:0008270;GO:0015976;GO:0004089;GO:0005634;GO:0005737	K01673-ko00910 Nitrogen metabolism	KOG1578-Predicted carbonic anhydrase involved in protection against oxidative damage[P]
AFUA_6G00510	22.017355	80.26258100000001	-1.8660863848	1.7501943689699992e-244	6.884845797599996e-243	down	AFUA_6G00510	-	GO:0004022;GO:0008270;GO:0016491	-	KOG0023-Alcohol dehydrogenase, class V[Q]
AFUA_5G00720	115.76523600000002	246.45541400000002	-1.09012459292	3.5952152942399987e-244	1.4082534801499992e-242	down	AFUA_5G00720	-	GO:0008080	-	-
AFUA_4G04380	70.690071	17.291773000000003	2.03142178861	1.1885291262999995e-243	4.6357672065899984e-242	up	AFUA_4G04380	-	GO:0009405;GO:0016853;GO:0002047;GO:0003824;GO:0009058	-	KOG3033-Predicted PhzC/PhzF-type epimerase[R]
AFUA_1G03510	1264.817383	993.1514890000001	0.348843401444	7.535004176149996e-240	2.9265701873999988e-238	-	AFUA_1G03510	-	GO:0046933;GO:0046961;GO:0005756;GO:0015986;GO:0045261	K02136-ko00190 Oxidative phosphorylation;ko05010 Alzheimer's disease;ko05012 Parkinson's disease;ko05016 Huntington's disease	KOG1531-F0F1-type ATP synthase, gamma subunit[C]
AFUA_5G02470	12486.451172	11818.75	0.07928604246510002	2.857376540119999e-239	1.1051323971399993e-237	-	AFUA_5G02470	-	GO:0009228;GO:0009229	K18278-ko00730 Thiamine metabolism	-
AFUA_5G02970	30.245234999999997	6.842752000000001	2.14405930398	6.574388007839996e-239	2.5321021594999986e-237	up	AFUA_5G02970	-	GO:0005774;GO:0016021	-	-
AFUA_5G12730	12.018988	18.599222	-0.62992684899	7.6230337793499955e-239	2.9237510807899986e-237	-	AFUA_5G12730	-	GO:0009847;GO:0016853;GO:0016874;GO:0019184;GO:0019748;GO:0031177;GO:0003824;GO:0008152;GO:0009405	-	KOG1178-Non-ribosomal peptide synthetase/alpha-aminoadipate reductase and related enzymes[Q]
AFUA_6G09990	66.02044699999999	35.157337	0.909087109172	4.0354573844999983e-237	1.5413437852399991e-235	-	AFUA_6G09990	-	GO:0005643;GO:0005737;GO:0005829;GO:0006605;GO:0006607;GO:0006610;GO:0006886;GO:0006913;GO:0008139;GO:0008565;GO:0031965;GO:0000060;GO:0034399;GO:0005634;GO:0043234;GO:0005635	-	KOG2171-Karyopherin (importin) beta 3[YU]
AFUA_7G05730	230.777008	455.910858	-0.982252271528	1.8547141437199988e-236	7.054811443379996e-235	-	AFUA_7G05730	-	GO:0016021	-	-
AFUA_6G12160	11.505867	39.593067	-1.78287812841	7.466119273849997e-236	2.8282151405699994e-234	down	AFUA_6G12160	-	GO:0003677;GO:0005634;GO:0006351;GO:0008270;GO:0031047;GO:0045893;GO:0045944;GO:1900382;GO:0000978;GO:0000981;GO:0001077	-	-
AFUA_8G03930	535.219421	694.4055179999999	-0.375647945373	4.489923336539999e-235	1.693841980039999e-233	-	AFUA_8G03930	-	GO:0005524;GO:0005737;GO:0006412	K03283-ko03040 Spliceosome;ko04141 Protein processing in endoplasmic reticulum;ko04010 MAPK signaling pathway;ko04144 Endocytosis;ko04612 Antigen processing and presentation;ko04915 Estrogen signaling pathway;ko04213 Longevity regulating pathway - multiple species;ko05134 Legionellosis;ko05162 Measles;ko05164 Influenza A;ko05169 Epstein-Barr virus infection;ko05145 Toxoplasmosis	KOG0101-Molecular chaperones HSP70/HSC70, HSP70 superfamily[O]
AFUA_6G03580	36.729485	14.955156	1.29629570801	4.744102750129998e-235	1.7824271761199993e-233	up	AFUA_6G03580	-	GO:0005844;GO:0016887;GO:0016973;GO:0042274;GO:0005524;GO:0005634;GO:0005737	-	KOG0062-ATPase component of ABC transporters with duplicated ATPase domains/Translation elongation factor EF-3b[EJ]
AFUA_2G13630	154.181702	86.158264	0.839570472552	7.406701557829996e-233	2.771491375599999e-231	-	AFUA_2G13630	-	GO:0008483;GO:0008793;GO:0009058;GO:0009072;GO:0030170;GO:0080130;GO:0005634;GO:0005737;GO:0005829	K00838-ko01210 2-Oxocarboxylic acid metabolism;ko01230 Biosynthesis of amino acids;ko00270 Cysteine and methionine metabolism;ko00300 Lysine biosynthesis;ko00350 Tyrosine metabolism;ko00360 Phenylalanine metabolism;ko00380 Tryptophan metabolism;ko00400 Phenylalanine, tyrosine and tryptophan biosynthesis;ko00130 Ubiquinone and other terpenoid-quinone biosynthesis;ko00950 Isoquinoline alkaloid bios…	KOG0634-Aromatic amino acid aminotransferase and related proteins[E]
AFUA_1G10012	45.85453	26.425179999999997	0.7951509668529999	9.156864558359994e-233	3.412507621849999e-231	-	AFUA_1G10012	-	-	-	-
AFUA_4G10780	31.235153000000004	46.321533	-0.56851240305	1.8967907948099984e-232	7.040306155749997e-231	-	AFUA_4G10780	-	GO:0016874;GO:0042787;GO:0051028;GO:0004842;GO:0005634;GO:0005737	K10592-ko04120 Ubiquitin mediated proteolysis	KOG0939-E3 ubiquitin-protein ligase/Putative upstream regulatory element binding protein[OK]
AFUA_4G04460	1789.658813	2266.3857420000004	-0.34070885763000003	7.017304484379997e-232	2.5941481035599985e-230	-	AFUA_4G04460	-	GO:0009986;GO:0003735;GO:0005840;GO:0006412	K02873-ko03010 Ribosome	KOG3295-60S Ribosomal protein L13[J]
AFUA_4G12870	107.54288500000001	55.420981999999995	0.956407900556	1.1488624270299992e-230	4.230111456339998e-229	-	AFUA_4G12870	-	GO:0005739;GO:0006210;GO:0006573;GO:0006574;GO:0016790;GO:0018478;GO:0019484;GO:0019859;GO:0000062;GO:0004029;GO:0004491	K00140-ko01200 Carbon metabolism;ko00640 Propanoate metabolism;ko00562 Inositol phosphate metabolism;ko00280 Valine, leucine and isoleucine degradation;ko00410 beta-Alanine metabolism	KOG2450-Aldehyde dehydrogenase[C]
AFUA_6G03730	164.814102	96.597984	0.770774703773	9.258154322489995e-230	3.3952713361999987e-228	-	AFUA_6G03730	-	GO:0051537;GO:0005739;GO:0019629;GO:0047547	K01720-ko00640 Propanoate metabolism	-
AFUA_2G17300	47.92561	4.4630980000000005	3.4246794042000004	7.583486328709996e-229	2.7700790339599984e-227	up	AFUA_2G17300	-	GO:0005634;GO:0005783;GO:0005789;GO:0006749;GO:0016740;GO:0003746;GO:0004364;GO:0004602	K00799-ko00480 Glutathione metabolism;ko00980 Metabolism of xenobiotics by cytochrome P450;ko00982 Drug metabolism - cytochrome P450;ko05204 Chemical carcinogenesis;ko01524 Platinum drug resistance	-
AFUA_6G14340	90.653366	38.709548999999996	1.2276710898	4.6304242477599967e-228	1.6847057391499992e-226	up	AFUA_6G14340	-	GO:0050660;GO:0016614;GO:0030435;GO:0031160	-	KOG1231-Proteins containing the FAD binding domain[C]
AFUA_4G06160	205.517075	117.65626499999999	0.804680118779	8.073205942039996e-227	2.925742547109999e-225	-	AFUA_4G06160	-	GO:0006532;GO:0009082;GO:0009083;GO:0009097;GO:0009098;GO:0009099;GO:0019509;GO:0030170;GO:0052654;GO:0052655;GO:0052656;GO:0004084;GO:0005737;GO:0005739	K00826-ko01210 2-Oxocarboxylic acid metabolism;ko01230 Biosynthesis of amino acids;ko00270 Cysteine and methionine metabolism;ko00280 Valine, leucine and isoleucine degradation;ko00290 Valine, leucine and isoleucine biosynthesis;ko00770 Pantothenate and CoA biosynthesis	KOG0975-Branched chain aminotransferase BCAT1, pyridoxal phosphate enzymes type IV superfamily[E]
AFUA_1G02530	56.58149	18.43037	1.61824513456	8.598222390919996e-226	3.1037896905299983e-224	up	AFUA_1G02530	-	GO:0008643;GO:0016021;GO:0022891	-	KOG0254-Predicted transporter (major facilitator superfamily)[R]
AFUA_8G05610	1444.30603	1704.141602	-0.238668754935	1.4860146817499992e-225	5.343267634969998e-224	-	AFUA_8G05610	-	GO:0008422;GO:0030245;GO:0102483;GO:0005576;GO:0005618;GO:0005975	-	-
AFUA_1G13990	174.289429	311.421417	-0.8373830947130001	1.1085467159199994e-224	3.970495143999998e-223	-	AFUA_1G13990	-	GO:0016021	-	-
AFUA_1G11930	124.10173	69.97820300000001	0.826545704444	1.267935968629999e-224	4.523779298929998e-223	-	AFUA_1G11930	-	GO:0005634;GO:0005737;GO:0006468;GO:0035556;GO:0000287;GO:0004674;GO:0005524	-	KOG4717-Serine/threonine protein kinase[T]
AFUA_8G06350	380.725525	256.870209	0.567711715116	2.4307107042099984e-224	8.638877232529998e-223	-	AFUA_8G06350	-	-	-	-
AFUA_3G13000	58.242641000000006	19.451832	1.58216973912	1.0404749871999995e-223	3.683681637369998e-222	up	AFUA_3G13000	-	GO:0005758;GO:0005829;GO:0006626;GO:0008320;GO:0016021;GO:0016887;GO:0032979;GO:0034551;GO:0051131;GO:0005524;GO:0005739;GO:0005743	-	KOG0743-AAA+-type ATPase[O]
AFUA_3G00340	142.40948500000002	74.632889	0.9321618000599999	8.873140458699995e-222	3.129396855259998e-220	-	AFUA_3G00340	-	GO:0016021;GO:0016052;GO:0031362;GO:0046379;GO:0051692;GO:0005783;GO:0008496;GO:0009272	-	-
AFUA_1G13470	358.53756699999997	218.424347	0.7149906127500001	1.1642671539999994e-221	4.090488226179998e-220	-	AFUA_1G13470	-	GO:0006457;GO:0007007;GO:0016020;GO:0000001;GO:0005737;GO:0005743	-	KOG3083-Prohibitin[O]
AFUA_3G03650	347.15731800000003	198.643768	0.8054060506190001	4.661039958799998e-220	1.631363985579999e-218	-	AFUA_3G03650	-	GO:0006474;GO:0008080;GO:0016747	-	-
AFUA_8G00550	35.861126	1.376391	4.703458519180001	2.825747938709999e-219	9.852655218119996e-218	up	AFUA_8G00550	-	GO:0008168	-	-
AFUA_2G04170	123.50751499999998	201.148178	-0.703659842668	8.201688625469997e-219	2.848926181039999e-217	-	AFUA_2G04170	-	GO:0031930;GO:0000122;GO:0005737;GO:0005829	-	-
AFUA_5G01450	212.35365299999998	328.034149	-0.6273770832850001	1.788888607469999e-217	6.190496102179997e-216	-	AFUA_5G01450	-	GO:0005829;GO:0010181;GO:0016491;GO:0018548;GO:0052690;GO:0055114;GO:0003959;GO:0005622;GO:0005634	-	KOG0134-NADH:flavin oxidoreductase/12-oxophytodienoate reductase[CR]
AFUA_4G02940	80.440079	172.560913	-1.10111931114	3.1581169535999985e-217	1.0887815190199995e-215	down	AFUA_4G02940	-	GO:0043565;GO:0003700;GO:0005634;GO:0006351	-	-
AFUA_4G12470	1355.996948	1066.760498	0.34611762315899997	2.187230786319999e-216	7.512484846309997e-215	-	AFUA_4G12470	-	GO:0008652;GO:0043565;GO:0003700;GO:0005634;GO:0006351	-	KOG3119-Basic region leucine zipper transcription factor[K]
AFUA_1G05720	45.131592	98.716789	-1.12915779816	2.376404181019999e-216	8.131896091549996e-215	down	AFUA_1G05720	-	GO:0030176;GO:0050613;GO:0006696;GO:0016021;GO:0016628	K00222-ko00100 Steroid biosynthesis	KOG1435-Sterol reductase/lamin B receptor[IT]
AFUA_2G09790	518.9030759999999	677.006409	-0.38370440335199996	3.5223675890599976e-216	1.2008664317499994e-214	-	AFUA_2G09790	-	GO:0006096;GO:0006098;GO:0004347;GO:0005739;GO:0006094	K01810-ko01200 Carbon metabolism;ko00010 Glycolysis / Gluconeogenesis;ko00030 Pentose phosphate pathway;ko00500 Starch and sucrose metabolism;ko00520 Amino sugar and nucleotide sugar metabolism	KOG2446-Glucose-6-phosphate isomerase[G]
AFUA_2G04310	833.960815	657.3469240000001	0.343324623947	2.360285244389999e-215	8.017131245239995e-214	-	AFUA_2G04310	-	GO:0005524;GO:0005829;GO:0006526;GO:0000050;GO:0000053;GO:0004055	K01940-ko01230 Biosynthesis of amino acids;ko00250 Alanine, aspartate and glutamate metabolism;ko00220 Arginine biosynthesis	KOG1706-Argininosuccinate synthase[E]
AFUA_3G10530	411.805054	289.627167	0.507764602561	2.1556708952199986e-214	7.295202422989997e-213	-	AFUA_3G10530	-	GO:0051321;GO:0004674;GO:0051447;GO:0005524;GO:0060240;GO:0005634;GO:0005737;GO:0005829;GO:0006468;GO:0010515;GO:0018105;GO:0018107;GO:0035556;GO:0042992;GO:0000122;GO:0045835;GO:0000746;GO:0046777;GO:0004672	-	KOG0583-Serine/threonine protein kinase[T]
AFUA_6G09320	288.224579	159.817444	0.8507684834710001	2.7904110940199986e-214	9.408693817009996e-213	-	AFUA_6G09320	-	GO:0005576;GO:0008061;GO:0009405	-	-
AFUA_3G12140	33.100097999999996	93.940002	-1.50490413586	6.708492104729997e-214	2.2537105775199993e-212	down	AFUA_3G12140	-	-	-	-
AFUA_6G02440	2282.710693	1815.736084	0.330193503223	8.304706039369996e-213	2.7798116033599994e-211	-	AFUA_6G02440	-	GO:0006412;GO:0022625;GO:1902626;GO:0000027;GO:0003735;GO:0005840	K02896-ko03010 Ribosome	KOG1722-60s ribosomal protein L24[J]
AFUA_1G08810	111.933571	177.892502	-0.668362910854	2.6833031483799986e-211	8.949204884349996e-210	-	AFUA_1G08810	-	GO:0006094;GO:0009331;GO:0016021;GO:0019563;GO:0035264;GO:0043010;GO:0052591;GO:0005509;GO:0005743;GO:0006072	K00111-ko00564 Glycerophospholipid metabolism	KOG0042-Glycerol-3-phosphate dehydrogenase[C]
AFUA_7G02470	169.15235900000002	101.003342	0.7439202674269999	4.349780199919998e-211	1.445477499649999e-209	-	AFUA_7G02470	-	GO:0031314;GO:0045182;GO:0070131;GO:0097034;GO:0005783;GO:0006397;GO:0008380	-	-
AFUA_1G05040	248.217712	375.085571	-0.595613700556	2.1533730519099992e-210	7.130143504629998e-209	-	AFUA_1G05040	-	GO:0005829;GO:0006457;GO:0009408;GO:0015031;GO:0030544;GO:0046872;GO:1900035;GO:0000226;GO:0005524;GO:0005634	K09503-ko04141 Protein processing in endoplasmic reticulum	KOG0712-Molecular chaperone (DnaJ superfamily)[O]
AFUA_2G16860	27.347755	4.717833000000001	2.5352261491999997	5.256598575169998e-210	1.7343007126999992e-208	up	AFUA_2G16860	-	GO:0005886;GO:0015606;GO:0016021;GO:0055085;GO:1903710;GO:1903711;GO:0000297;GO:0005773;GO:0005783	-	KOG0255-Synaptic vesicle transporter SVOP and related transporters (major facilitator superfamily)[R]
AFUA_2G06000	38.913136	71.045128	-0.8684784669840001	5.7127579428999974e-210	1.8780691737299995e-208	-	AFUA_2G06000	-	GO:0004352;GO:0005829;GO:0019551	K15371-ko00910 Nitrogen metabolism;ko00250 Alanine, aspartate and glutamate metabolism;ko00220 Arginine biosynthesis;ko00430 Taurine and hypotaurine metabolism	KOG2250-Glutamate/leucine/phenylalanine/valine dehydrogenases[E]
AFUA_4G12340	98.012321	36.301495	1.4329341561500002	1.5904163608599995e-209	5.209887046889998e-208	up	AFUA_4G12340	-	GO:0016021;GO:0005215;GO:0005743;GO:0006783	-	KOG0766-Predicted mitochondrial carrier protein[C]
AFUA_5G06660	188.90188600000002	290.41922	-0.620499828637	9.833136502049997e-209	3.2097170745199986e-207	-	AFUA_5G06660	-	GO:0005886;GO:0016021	-	-
AFUA_4G06010	226.565887	115.86088600000001	0.967537054848	1.2980786842999993e-208	4.222195861819998e-207	-	AFUA_4G06010	-	GO:0017196;GO:0005739;GO:0016021;GO:0016740	-	KOG4526-Predicted membrane protein[S]
AFUA_4G10050	1011.3934939999999	693.950256	0.54344024735	4.352882558749998e-207	1.4108550687799996e-205	-	AFUA_4G10050	-	GO:0051726;GO:0001411;GO:0005509;GO:0009847	K02183-ko04014 Ras signaling pathway;ko04015 Rap1 signaling pathway;ko04020 Calcium signaling pathway;ko04070 Phosphatidylinositol signaling system;ko04024 cAMP signaling pathway;ko04022 cGMP - PKG signaling pathway;ko04114 Oocyte meiosis;ko04910 Insulin signaling pathway;ko04922 Glucagon signaling pathway;ko04912 GnRH signaling pathway;ko04915 Estrogen signaling pathway;ko04921 Oxytocin signalin…	KOG0027-Calmodulin and related proteins (EF-Hand superfamily)[T]
AFUA_8G05600	9479.071289	11213.310547	-0.242394649938	6.821748297629998e-207	2.203305020339999e-205	-	AFUA_8G05600	-	-	-	-
AFUA_5G07300	277.91098	155.954163	0.833500771028	7.254665122539996e-206	2.334936799059999e-204	-	AFUA_5G07300	-	GO:0070062;GO:0005759;GO:0009055;GO:0033539	-	KOG3180-Electron transfer flavoprotein, beta subunit[C]
AFUA_8G07200	481.241089	641.257019	-0.414142885116	3.8553570156899985e-204	1.2365352379599994e-202	-	AFUA_8G07200	-	GO:0015188;GO:0016021;GO:0005302;GO:0005774;GO:0015186	-	KOG1303-Amino acid transporters[E]
AFUA_1G06330	36.77042	58.449013	-0.668633007452	3.088251739559999e-203	9.870610160649996e-202	-	AFUA_1G06330	-	-	-	-
AFUA_4G13960	62.072880000000005	16.592543	1.90342807128	8.850294349559995e-203	2.8189259338299992e-201	up	AFUA_4G13960	-	GO:0015940;GO:0050661;GO:0005634;GO:0005737;GO:0008677	K00077-ko00770 Pantothenate and CoA biosynthesis	-
AFUA_6G04800	170.140366	81.38761099999999	1.06384435656	1.9712007851799989e-202	6.256863181929997e-201	up	AFUA_6G04800	-	GO:0016799;GO:0035690;GO:0005829;GO:0009691;GO:0014074	-	-
AFUA_5G09330	1199.547485	1681.371216	-0.487148011466	2.7874005182699986e-202	8.817189611919997e-201	-	AFUA_5G09330	-	-	-	-
AFUA_2G03720	1226.064819	930.578186	0.39783597884800004	2.8534824497499986e-202	8.995310256849995e-201	-	AFUA_2G03720	-	GO:0042277;GO:0003755;GO:0005739;GO:0006457	-	KOG0880-Peptidyl-prolyl cis-trans isomerase[O]
AFUA_6G12170	962.693542	613.081848	0.650996922134	2.599131770189999e-201	8.165531721709996e-200	-	AFUA_6G12170	-	GO:0006457;GO:0003755;GO:0005634;GO:0005829	-	KOG0544-FKBP-type peptidyl-prolyl cis-trans isomerase[O]
AFUA_1G09890	472.59997599999997	875.194824	-0.888984649848	8.158505000519996e-200	2.5543890656399988e-198	-	AFUA_1G09890	-	-	-	-
AFUA_4G07300	898.7355960000001	1176.3438720000001	-0.388341205483	9.731826053389996e-200	3.036659621069999e-198	-	AFUA_4G07300	-	-	-	-
AFUA_1G02340	164.677338	93.85363000000001	0.811157582155	1.7275151965899992e-199	5.372222089379998e-198	-	AFUA_1G02340	-	-	-	-
AFUA_1G16250	16.592357999999997	2.983444	2.47546832497	1.7760202997199994e-199	5.504466955859998e-198	up	AFUA_1G16250	-	GO:0005576;GO:0005975;GO:0008422;GO:0030246;GO:0032450;GO:0071555;GO:0102483;GO:0000272;GO:0004553;GO:0004558	K01187-ko00052 Galactose metabolism;ko00500 Starch and sucrose metabolism	KOG1065-Maltase glucoamylase and related hydrolases, glycosyl hydrolase family 31[G]
AFUA_3G03620	201.48911999999999	283.986115	-0.49511845514799996	2.790773235919999e-197	8.620492495529995e-196	-	AFUA_3G03620	-	GO:0016740;GO:0016760;GO:0030244;GO:0035438;GO:0005886;GO:0006011;GO:0016021	-	-
AFUA_2G02690	56.548115	26.254436	1.10691772968	3.6224123481099985e-196	1.1151941693799993e-194	up	AFUA_2G02690	-	GO:0005634;GO:0005829;GO:0006351;GO:0008270;GO:1901522;GO:0000978;GO:0000982;GO:0003677	-	-
AFUA_2G12260	145.887146	58.122639	1.32768066046	3.6935133398199986e-196	1.1332930097699996e-194	up	AFUA_2G12260	-	GO:0005758;GO:0005761;GO:0006461;GO:0009060;GO:0016021;GO:0005507;GO:0005740;GO:0005743	K02258-ko00190 Oxidative phosphorylation	KOG2540-Cytochrome oxidase assembly factor COX11[O]
AFUA_6G01830	137.14743	53.494296999999996	1.3582705880000001	1.1514270343699994e-195	3.521224535349999e-194	up	AFUA_6G01830	-	GO:0008171	-	-
AFUA_6G12220	2936.121338	3543.368896	-0.271210080418	1.3835189323299993e-194	4.216984030479998e-193	-	AFUA_6G12220	-	GO:0008152;GO:0016787	-	-
AFUA_1G12250	873.969177	1153.0627439999998	-0.39981671448399997	4.120621669729998e-194	1.2518258240899994e-192	-	AFUA_1G12250	-	GO:0033617;GO:0097249;GO:0005739;GO:0016021;GO:0031305	-	-
AFUA_6G03050	75.858925	28.731251	1.4006981160299998	8.199793256849995e-194	2.482865030569999e-192	up	AFUA_6G03050	-	GO:0016021;GO:0016491;GO:0006629;GO:0006633;GO:0006636	-	-
AFUA_2G16430	110.764999	237.571609	-1.10086036574	1.7906662316599991e-193	5.4042893975299976e-192	down	AFUA_2G16430	-	GO:0016021	-	-
AFUA_2G02680	216.877914	158.660522	0.45093994142300003	1.546818596699999e-192	4.653093196939998e-191	-	AFUA_2G02680	-	GO:0045041;GO:0005739;GO:0097002;GO:0005743;GO:0005745;GO:0006461;GO:0006465;GO:0006508;GO:0008053;GO:0008237;GO:0008270;GO:0016021;GO:0016887;GO:0004176;GO:0034982;GO:0004222;GO:0042407;GO:0005524	-	KOG0731-AAA+-type ATPase containing the peptidase M41 domain[O]
AFUA_6G04270	53.623183999999995	20.218834	1.40715708435	3.836474575999998e-192	1.1503175398099995e-190	up	AFUA_6G04270	-	GO:0015517;GO:0015757;GO:0016021;GO:0022891;GO:0005886;GO:0005887;GO:0008643	-	KOG0254-Predicted transporter (major facilitator superfamily)[R]
AFUA_3G02060	32.683952000000005	7.582851	2.1077701584599997	4.0100860075499985e-192	1.1984688863499994e-190	up	AFUA_3G02060	-	GO:0016021;GO:0055085;GO:1903710;GO:1903711;GO:0000297;GO:0005886;GO:0015606	-	KOG0255-Synaptic vesicle transporter SVOP and related transporters (major facilitator superfamily)[R]
AFUA_2G17610	41.182487	17.726189	1.21614855582	6.424930833219997e-191	1.913964023299999e-189	up	AFUA_2G17610	-	GO:0042425;GO:0046872;GO:0047753;GO:0008152;GO:0008484;GO:0016021	-	-
AFUA_8G02060	82.392616	30.861765000000002	1.4166944766	5.650614671229997e-190	1.677868001569999e-188	up	AFUA_8G02060	-	GO:0016021;GO:0000225;GO:0005789;GO:0006506	-	KOG3332-N-acetylglucosaminyl phosphatidylinositol de-N-acetylase[M]
AFUA_1G12070	729.069519	492.575043	0.565712852942	3.090518166479999e-189	9.147337531339996e-188	-	AFUA_1G12070	-	GO:0005960;GO:0019464	K02437-ko00630 Glyoxylate and dicarboxylate metabolism;ko00260 Glycine, serine and threonine metabolism	KOG3373-Glycine cleavage system H protein (lipoate-binding)[E]
AFUA_6G03400	1330.203125	1895.585449	-0.510996926312	7.262703706769997e-187	2.142730372459999e-185	-	AFUA_6G03400	-	GO:0016021	-	-
AFUA_6G14090	346.699371	510.16564900000003	-0.557280542048	9.892485488699995e-187	2.9092756844599986e-185	-	AFUA_6G14090	-	GO:0031225;GO:0005576;GO:0005886;GO:0009277	-	-
AFUA_2G05450	113.18600500000001	175.729706	-0.6346625047869999	2.322881388129999e-186	6.809593368709997e-185	-	AFUA_2G05450	-	GO:0005777;GO:0016021;GO:0016491;GO:0055114;GO:0005509;GO:0005743;GO:0005758	K03885-ko00190 Oxidative phosphorylation	KOG2495-NADH-dehydrogenase (ubiquinone)[C]
AFUA_2G14210	305.39141800000004	223.51107799999997	0.450313182354	3.157495904679998e-185	9.226904699239995e-184	-	AFUA_2G14210	-	GO:0009082;GO:0009097;GO:0009099;GO:0046872;GO:0051539;GO:0004160;GO:0005739;GO:0006551	K01687-ko01210 2-Oxocarboxylic acid metabolism;ko01230 Biosynthesis of amino acids;ko00290 Valine, leucine and isoleucine biosynthesis;ko00770 Pantothenate and CoA biosynthesis	KOG2448-Dihydroxy-acid dehydratase[E]
AFUA_2G02290	43.068718	19.000931	1.1805702715200002	7.939751244199997e-185	2.312829436799999e-183	up	AFUA_2G02290	-	GO:0006412;GO:0008168;GO:0032543;GO:0003735;GO:0005763;GO:0005840	-	KOG2539-Mitochondrial/chloroplast ribosome small subunit component[J]
AFUA_2G12850	47.492958	16.763348	1.50240329931	1.0414517482499996e-184	3.024152474019999e-183	up	AFUA_2G12850	-	GO:0031225;GO:0005886;GO:0005975;GO:0016740	-	-
AFUA_3G13140	97.247337	181.22868300000002	-0.898080658989	2.1362520898699993e-184	6.183710845039998e-183	-	AFUA_3G13140	-	GO:0008168	-	-
AFUA_4G00660	17.438709	37.206352	-1.09325570403	1.2120741895599994e-182	3.4975369639099984e-181	down	AFUA_4G00660	-	GO:0005524;GO:0005622;GO:0005886;GO:0016021;GO:0000155;GO:0000160;GO:0004721	-	KOG0519-Sensory transduction histidine kinase[T]
AFUA_4G05910	604.25177	400.66796899999997	0.592742614434	1.3171977063999995e-182	3.7890015273099984e-181	-	AFUA_4G05910	-	GO:0032981;GO:0005743;GO:0008137;GO:0016020	-	-
AFUA_5G08200	151.95507800000001	70.042328	1.11734594672	1.5172999594599994e-182	4.3510112544499977e-181	up	AFUA_5G08200	-	-	-	-
AFUA_2G01010	3375.2558590000003	3775.8100590000004	-0.16178932334499999	2.378184694139999e-182	6.798506245209998e-181	-	AFUA_2G01010	-	GO:0008654;GO:0004512;GO:0005737;GO:0006021	K01858-ko00562 Inositol phosphate metabolism;ko00521 Streptomycin biosynthesis	KOG0693-Myo-inositol-1-phosphate synthase[I]
AFUA_4G11580	787.8809809999999	576.078308	0.451712774786	2.3364997898199993e-181	6.658662713699998e-180	-	AFUA_4G11580	-	GO:0004784;GO:0005739;GO:0005759;GO:0046872;GO:0072593;GO:0001302;GO:0001320;GO:0001324	K04564-ko04013 MAPK signaling pathway - fly;ko04068 FoxO signaling pathway;ko04146 Peroxisome;ko04211 Longevity regulating pathway - mammal;ko04212 Longevity regulating pathway - worm;ko04213 Longevity regulating pathway - multiple species;ko05016 Huntington's disease	KOG0876-Manganese superoxide dismutase[P]
AFUA_1G10350	1479.311768	1764.2015379999998	-0.25408924477600003	4.1965377567999993e-181	1.1922571003499995e-179	-	AFUA_1G10350	-	GO:0006096;GO:0004618;GO:0005524;GO:0005737	K00927-ko01200 Carbon metabolism;ko01230 Biosynthesis of amino acids;ko00010 Glycolysis / Gluconeogenesis;ko00710 Carbon fixation in photosynthetic organisms	KOG1367-3-phosphoglycerate kinase[G]
AFUA_3G04070	356.22467	253.64770499999997	0.489961325321	7.400774760809997e-179	2.0961271284099994e-177	-	AFUA_3G04070	-	GO:0006986;GO:0043565;GO:0003700;GO:0005634;GO:0006351	-	-
AFUA_1G07220	1004.1358029999999	1183.506836	-0.237113641342	6.069586303189999e-178	1.7138203043199998e-176	-	AFUA_1G07220	-	GO:0006000;GO:0006003;GO:0006110;GO:0003873;GO:0005524;GO:0005737	K00900-ko00051 Fructose and mannose metabolism	KOG0234-Fructose-6-phosphate 2-kinase/fructose-2,6-biphosphatase[G]
AFUA_1G06110	252.731644	166.82560700000002	0.599265559268	6.653846598089998e-178	1.8730476432799992e-176	-	AFUA_1G06110	-	GO:0016021;GO:0016872;GO:0005634;GO:0005739;GO:0005829	-	-
AFUA_5G01970	5058.780272999999	5665.734375	-0.163473388477	6.652785097849999e-177	1.867039232489999e-175	-	AFUA_5G01970	-	GO:0005737;GO:0006006;GO:0006096;GO:0016020;GO:0050661;GO:0051287;GO:0004365;GO:0005576;GO:0005622	K00134-ko01200 Carbon metabolism;ko01230 Biosynthesis of amino acids;ko00010 Glycolysis / Gluconeogenesis;ko00710 Carbon fixation in photosynthetic organisms;ko04066 HIF-1 signaling pathway;ko05010 Alzheimer's disease	KOG0657-Glyceraldehyde 3-phosphate dehydrogenase[G]
AFUA_4G01260	47.071220000000004	16.50835	1.5116493146099999	7.154062673819996e-177	2.0016154076799994e-175	up	AFUA_4G01260	-	GO:0008320;GO:0016021;GO:0034551;GO:0051131;GO:0005524;GO:0005739;GO:0005743	-	KOG0743-AAA+-type ATPase[O]
AFUA_2G01630	80.003845	25.701946	1.63819174194	1.0890422427199999e-176	3.037767831579999e-175	up	AFUA_2G01630	-	GO:0005829;GO:0006627;GO:0031314;GO:1990050;GO:0005634;GO:0005739;GO:0005758	K02619-ko00790 Folate biosynthesis	KOG3336-Predicted member of the intramitochondrial sorting protein family[U]
AFUA_5G02200	84.134636	18.156475	2.21221570518	2.3992576770199995e-176	6.672255866149998e-175	up	AFUA_5G02200	-	GO:0016021;GO:0030943;GO:0042721;GO:0045039;GO:0005743;GO:0015031;GO:0015266	-	KOG3225-Mitochondrial import inner membrane translocase, subunit TIM22[U]
AFUA_2G09520	59.345661	23.102779	1.3610761507	4.1008760725799983e-175	1.1370049472299997e-173	up	AFUA_2G09520	-	GO:0008810;GO:0030245;GO:0030248;GO:0004553;GO:0005576;GO:0005975	K01179-ko00500 Starch and sucrose metabolism	-
AFUA_2G03610	240.077118	166.09845	0.531459294955	9.268338389119997e-175	2.5620136598199995e-173	-	AFUA_2G03610	-	GO:0005829;GO:0006177;GO:0046872;GO:0000166;GO:0003938;GO:0005737	K00088-ko00230 Purine metabolism;ko00983 Drug metabolism - other enzymes	KOG2550-IMP dehydrogenase/GMP reductase[F]
AFUA_4G07810	18.953463	1.404699	3.7541285414099996	1.6309960173999994e-174	4.495005491079999e-173	up	AFUA_4G07810	-	GO:0006520;GO:0030170;GO:0003941;GO:0005737;GO:0006094	K17989-ko01200 Carbon metabolism;ko01230 Biosynthesis of amino acids;ko00260 Glycine, serine and threonine metabolism;ko00270 Cysteine and methionine metabolism;ko00290 Valine, leucine and isoleucine biosynthesis	KOG1250-Threonine/serine dehydratases[E]
AFUA_3G07890	208.579391	120.53428600000001	0.791153037545	5.922189482389999e-174	1.6272762443399992e-172	-	AFUA_3G07890	-	GO:0016021	-	-
AFUA_3G08840	128.992477	176.703583	-0.4540443652100001	8.546470106749997e-173	2.341376706329999e-171	-	AFUA_3G08840	-	GO:0006886;GO:0006888;GO:0006890;GO:0006891;GO:0016192;GO:0030126;GO:0005198;GO:0005737;GO:0005794	-	KOG0292-Vesicle coat complex COPI, alpha subunit[U]
AFUA_2G14510	27.239969	11.711311	1.21782247694	3.444618186039999e-172	9.408816143169998e-171	up	AFUA_2G14510	-	GO:0016021	-	-
AFUA_2G01250	21.267103	55.585072	-1.3860739597999998	2.0268182893399995e-171	5.5197817613399985e-170	down	AFUA_2G01250	-	GO:0016021;GO:0004180;GO:0005576;GO:0008236	-	KOG2182-Hydrolytic enzymes of the alpha/beta hydrolase fold[OR]
AFUA_1G12830	1042.6446529999998	926.0198359999999	0.17113254971900002	2.784808752809999e-171	7.561700463009999e-170	-	AFUA_1G12830	-	GO:0042128;GO:0043546;GO:0050464;GO:0006809;GO:0020037;GO:0030151	K10534-ko00910 Nitrogen metabolism	KOG0535-Sulfite oxidase, molybdopterin-binding component[C]
AFUA_3G11500	16.24707	5.700133	1.51111207879	4.897753505379998e-171	1.3259947357899994e-169	up	AFUA_3G11500	-	GO:0016021;GO:0043531;GO:0005739;GO:0005783;GO:0008654	-	KOG2029-Uncharacterized conserved protein[S]
AFUA_1G03090	65.943306	119.90084099999999	-0.862543656067	2.4125334689999994e-169	6.512425390669996e-168	-	AFUA_1G03090	-	GO:0005737;GO:0016021	-	-
AFUA_2G13940	213.539581	101.58068100000001	1.07187745691	3.114872664369999e-168	8.383743530839997e-167	up	AFUA_2G13940	-	-	-	-
AFUA_6G06740	136.708801	95.630829	0.515558436053	4.979805655459999e-168	1.3364172320299996e-166	-	AFUA_6G06740	-	GO:0006874;GO:0016021;GO:0033017;GO:0046872;GO:0005388;GO:0005524;GO:0005887	-	KOG0202-Ca2+ transporting ATPase[P]
AFUA_3G03670	173.251236	133.372131	0.377408407576	8.469949243869996e-168	2.2664500810999996e-166	-	AFUA_3G03670	-	GO:0006855;GO:0016021;GO:0042626;GO:0046677;GO:0005524;GO:0005773;GO:0005886	-	KOG0055-Multidrug/pheromone exporter, ABC superfamily[Q]
AFUA_3G01850	106.42366000000001	52.347347	1.02363059766	5.556448893229998e-167	1.4825249873099996e-165	up	AFUA_3G01850	-	GO:0004668;GO:0009446;GO:0047632	-	-
AFUA_4G10750	71.288437	24.672628	1.530756698	7.669369108699998e-167	2.0403625042099996e-165	up	AFUA_4G10750	-	GO:0005794;GO:0006491;GO:0009272;GO:0016021;GO:0016757;GO:0031278;GO:0042125;GO:0000139;GO:0005783;GO:0005789	K05532-ko00513 Various types of N-glycan biosynthesis	KOG4748-Subunit of Golgi mannosyltransferase complex[GM]
AFUA_4G08580	1317.283081	1673.824951	-0.34558324775300003	1.2595696946199998e-166	3.341308080389999e-165	-	AFUA_4G08580	-	GO:0045454;GO:0046686;GO:0051920;GO:0005739;GO:0008379;GO:0034599	-	KOG0854-Alkyl hydroperoxide reductase, thiol specific antioxidant and related enzymes[O]
AFUA_4G13990	37.790833	2.603259	3.85964556068	4.324158141539999e-166	1.1437895314099996e-164	up	AFUA_4G13990	-	-	-	-
AFUA_8G04890	436.236206	267.88916	0.703473308895	3.6050411230299985e-165	9.508425082379996e-164	-	AFUA_8G04890	-	GO:0016021	-	-
AFUA_6G02800	202.653702	107.101479	0.920038127342	8.968194290339998e-165	2.3586350983599995e-163	-	AFUA_6G02800	-	GO:0031225;GO:0005886;GO:0009277;GO:0016740	-	-
AFUA_1G04870	56.662949	26.932710999999998	1.07304623181	1.3696893118999997e-164	3.592019976069999e-163	up	AFUA_1G04870	-	GO:0015204;GO:0015293;GO:0015489;GO:0015606;GO:0015848;GO:0016021;GO:0071918;GO:0005634;GO:0005886;GO:0005887	-	KOG2348-Urea transporter[E]
AFUA_1G07450	536.94635	394.108093	0.446186570348	5.4001362460899985e-163	1.4121663109399997e-161	-	AFUA_1G07450	-	GO:0003735;GO:0005743;GO:0006412;GO:0006810;GO:0006879;GO:0016021;GO:0055085;GO:0000002;GO:0001408;GO:0001409	-	KOG0750-Mitochondrial solute carrier protein[C]
AFUA_3G14240	236.24894700000002	163.700378	0.529250245883	5.178072718789999e-162	1.3502594724199996e-160	-	AFUA_3G14240	-	GO:0006879;GO:0030170;GO:0031071;GO:0044571;GO:0046872;GO:0051536;GO:0070903;GO:1990221;GO:0002098;GO:0005634;GO:0005739	K04487-ko00730 Thiamine metabolism;ko04122 Sulfur relay system	KOG1549-Cysteine desulfurase NFS1[E]
AFUA_5G11420	33.813839	13.121549	1.3656757793099998	7.468306401139998e-161	1.9419706333999996e-159	up	AFUA_5G11420	-	-	-	-
AFUA_1G05130	63.41017900000001	96.818428	-0.610567220538	8.039139627739998e-161	2.084514937279999e-159	-	AFUA_1G05130	-	GO:0005886;GO:0005935;GO:0000278;GO:0004702;GO:0005737	K12609-ko03018 RNA degradation	-
AFUA_6G07920	52.094051	12.267458	2.0862822979599995	1.7757560370199995e-160	4.591526494609997e-159	up	AFUA_6G07920	-	GO:0008080	-	-
AFUA_3G05760	592.695068	788.752563	-0.41228273560500006	2.8303858612699995e-160	7.297955701109997e-159	-	AFUA_3G05760	-	GO:0005634;GO:0006351;GO:0006355;GO:0008270;GO:0000981;GO:0003677;GO:0003700	-	-
AFUA_4G08970	83.920006	39.123123	1.10099324317	3.521057350859999e-159	9.053444948219997e-158	up	AFUA_4G08970	-	GO:0005789;GO:0005887;GO:0006644;GO:0007165;GO:0008195;GO:0016021;GO:0016787;GO:0019932;GO:0046839;GO:0000329;GO:0000810;GO:0005783	K18693-ko00561 Glycerolipid metabolism;ko00564 Glycerophospholipid metabolism	KOG3030-Lipid phosphate phosphatase and related enzymes of the PAP2 family[I]
AFUA_5G14690	51.477734000000005	119.921371	-1.22006832806	3.739316752209998e-158	9.587858134839998e-157	down	AFUA_5G14690	-	GO:0005634;GO:0005737;GO:0009117;GO:0016787;GO:0003877;GO:0004780;GO:0005524	K00988-ko00230 Purine metabolism	-
AFUA_3G01500	93.730553	32.223877	1.54038931285	4.8093734500899985e-158	1.2297300724499998e-156	up	AFUA_3G01500	-	GO:0016021	-	-
AFUA_3G07120	37.263690999999994	15.230088	1.2908463037200002	2.9980912259799995e-157	7.644717378159998e-156	up	AFUA_3G07120	-	GO:0015850;GO:0016021;GO:0022890;GO:0055085;GO:0005886;GO:0006812;GO:0015665	-	KOG0255-Synaptic vesicle transporter SVOP and related transporters (major facilitator superfamily)[R]
AFUA_1G03100	1325.15625	1023.593567	0.372519493195	9.942156138369996e-157	2.528109040159999e-155	-	AFUA_1G03100	-	GO:0046933;GO:0046961;GO:0000275;GO:0015986;GO:0045261	K02134-ko00190 Oxidative phosphorylation;ko05010 Alzheimer's disease;ko05012 Parkinson's disease;ko05016 Huntington's disease	KOG1758-Mitochondrial F1F0-ATP synthase, subunit delta/ATP16[C]
AFUA_1G17070	103.292198	46.176235	1.16150883458	1.1056520173899995e-156	2.803726396709999e-155	up	AFUA_1G17070	-	GO:0006895;GO:0006896;GO:0006897;GO:0010009;GO:0017137;GO:0034058;GO:0035091;GO:0046872;GO:0000011;GO:0000324;GO:0005829	-	KOG1818-Membrane trafficking and cell signaling protein HRS, contains VHS and FYVE domains[TU]
AFUA_8G00620	45.308144	14.936122	1.60096477676	2.1678401133299995e-156	5.4821341327499985e-155	up	AFUA_8G00620	-	GO:0018342;GO:0050364;GO:0004659;GO:0008233;GO:0009820	-	-
AFUA_2G02250	91.110901	48.100494	0.921571965389	5.578119720109998e-156	1.4067559458499995e-154	-	AFUA_2G02250	-	GO:0008270;GO:0009442;GO:0016888;GO:0050897;GO:0000256;GO:0004038;GO:0006144	K01466-ko00230 Purine metabolism	KOG2584-Dihydroorotase and related enzymes[F]
AFUA_2G01440	108.35126499999998	50.611785999999995	1.09817070648	5.697902052749999e-156	1.4330379342999995e-154	up	AFUA_2G01440	-	GO:0006810;GO:0016021;GO:0055085;GO:0003735;GO:0005743;GO:0006412	-	KOG0758-Mitochondrial carnitine-acylcarnitine carrier protein[C]
AFUA_4G10000	127.881546	85.70224	0.5774032728549999	8.661343921559998e-156	2.1724160980399994e-154	-	AFUA_4G10000	-	GO:0015421;GO:0016021;GO:0042626;GO:0055085;GO:0090374;GO:0005524;GO:0005739;GO:0005743	-	KOG0058-Peptide exporter, ABC superfamily[U]
AFUA_2G08060	25.491428	34.876015	-0.452223010731	4.810313879709998e-155	1.2032320451799997e-153	-	AFUA_2G08060	-	GO:0000934;GO:0009611	-	-
AFUA_8G04560	62.485268000000005	25.993011	1.2653923255600001	1.1996208820699996e-154	2.992550194989999e-153	up	AFUA_8G04560	-	GO:0016021	-	-
AFUA_2G02700	320.78140299999995	147.543625	1.12044891855	1.2880615785099997e-154	3.204488332479999e-153	up	AFUA_2G02700	-	GO:0005743;GO:0015031;GO:0016021	-	KOG0723-Molecular chaperone (DnaJ superfamily)[O]
AFUA_3G10480	34.605705	73.019814	-1.07727809772	2.1039914731499992e-153	5.220280730539999e-152	down	AFUA_3G10480	-	GO:0005739;GO:0007131	-	-
AFUA_7G01460	1997.1669920000002	2383.315918	-0.25501523120299996	2.1286384516399993e-153	5.267235738529999e-152	-	AFUA_7G01460	-	GO:0005730;GO:0006407;GO:0006412;GO:0015935;GO:0022627;GO:0031167;GO:0032040;GO:0045903;GO:0070181;GO:0003723;GO:0003735;GO:0005654	K02981-ko03010 Ribosome	KOG0877-40S ribosomal protein S2/30S ribosomal protein S5[J]
AFUA_6G10450	749.8311160000001	988.531189	-0.39872079004699995	2.1917868215499992e-153	5.408953804929999e-152	-	AFUA_6G10450	-	-	-	-
AFUA_3G13320	1143.408081	938.8605960000001	0.284357527128	2.2754206716299992e-153	5.600333497949998e-152	-	AFUA_3G13320	-	GO:0022627;GO:0000028;GO:0003735;GO:0006412	K02998-ko03010 Ribosome	KOG0830-40S ribosomal protein SA (P40)/Laminin receptor 1[J]
AFUA_1G11970	131.181152	91.787773	0.5151865586909999	1.9204830577899996e-152	4.7141457458499986e-151	-	AFUA_1G11970	-	GO:0005525;GO:0007005;GO:0008053;GO:0016021;GO:0031314;GO:1990627;GO:0000002;GO:0000329;GO:0003924	-	KOG0446-Vacuolar sorting protein VPS1, dynamin, and related proteins[UR]
AFUA_2G09490	102.57029	137.99708600000002	-0.428024895232	1.4825561151399997e-151	3.629502404219999e-150	-	AFUA_2G09490	-	GO:0005829;GO:0010494;GO:0016281;GO:0042273;GO:0048471;GO:0002183;GO:0003743;GO:0005198	K03260-ko03013 RNA transport;ko05416 Viral myocarditis	KOG0401-Translation initiation factor 4F, ribosome/mRNA-bridging subunit (eIF-4G)[J]
AFUA_6G06345	329.986603	191.658142	0.783872166384	3.800461312659999e-151	9.279375698409997e-150	-	AFUA_6G06345	-	GO:0016740;GO:1902444;GO:0000906;GO:0009231;GO:0009349	K00794-ko00740 Riboflavin metabolism	KOG3243-6,7-dimethyl-8-ribityllumazine synthase[H]
AFUA_4G04820	649.83075	851.6437380000001	-0.390186030775	6.989523895039997e-151	1.7020785040699997e-149	-	AFUA_4G04820	-	GO:0005789;GO:0006633;GO:0006696;GO:0016021;GO:0016491;GO:0000254;GO:0005506;GO:0005783	K07750-ko00100 Steroid biosynthesis	KOG0873-C-4 sterol methyl oxidase[I]
AFUA_3G05360	1895.604858	1623.085571	0.223919200896	3.417931398279999e-150	8.301334702159998e-149	-	AFUA_3G05360	-	GO:0006281;GO:0000786;GO:0003677;GO:0005634	-	KOG1756-Histone 2A[B]
AFUA_4G08130	198.800232	96.01657900000001	1.04996400066	1.2724900227099996e-149	3.0824396471299995e-148	up	AFUA_4G08130	-	GO:0016021;GO:0031966	-	KOG4431-Uncharacterized protein, induced by hypoxia [R]
AFUA_6G03490	10.913661	0.11966900000000001	6.510941852719999	2.9919611343599993e-149	7.228609512279998e-148	up	AFUA_6G03490	-	GO:0019336;GO:0071949;GO:0004497;GO:0005737;GO:0018662	-	-
AFUA_4G11280	87.51216099999999	43.689636	1.00219242687	5.739925435279999e-149	1.3831417181099992e-147	up	AFUA_4G11280	-	GO:0016021;GO:0004584;GO:0005789;GO:0006506	K07542-ko00563 Glycosylphosphatidylinositol(GPI)-anchor biosynthesis	KOG2647-Predicted Dolichyl-phosphate-mannose-protein mannosyltransferase[R]
AFUA_8G00610	50.094463	13.974442999999999	1.8418603688599997	1.5085962602299997e-148	3.625751586269999e-147	up	AFUA_8G00610	-	-	-	-
AFUA_1G15180	51.919758	16.922619	1.6173307969400001	2.0832524727799994e-148	4.993838284369999e-147	up	AFUA_1G15180	-	-	-	-
AFUA_3G00840	491.92520099999996	390.476288	0.333204023098	2.914353957089999e-148	6.967955370139998e-147	-	AFUA_3G00840	-	GO:1900554;GO:0005576;GO:0016614;GO:0050660	-	-
AFUA_2G00210	8.319423	34.606441	-2.05648520158	1.1893744479399996e-146	2.8363191174299993e-145	down	AFUA_2G00210	-	-	-	-
AFUA_6G14280	29.038033000000002	64.719475	-1.15625617448	1.7940542840199994e-145	4.2672531484199983e-144	down	AFUA_6G14280	-	GO:0050660;GO:0050661;GO:0055114;GO:0004499;GO:0016021;GO:0016709	-	KOG1399-Flavin-containing monooxygenase[Q]
AFUA_2G12400	1080.293091	858.3364869999999	0.331807546376	1.44836598867e-144	3.436136321049999e-143	-	AFUA_2G12400	-	GO:0046933;GO:0005743;GO:0015986;GO:0016020	K02137-ko00190 Oxidative phosphorylation;ko05010 Alzheimer's disease;ko05012 Parkinson's disease;ko05016 Huntington's disease	KOG1662-Mitochondrial F1F0-ATP synthase, subunit OSCP/ATP5[C]
AFUA_4G05990	223.901779	117.012642	0.936201584659	2.3106201425099993e-144	5.467675684279997e-143	-	AFUA_4G05990	-	GO:0033617;GO:0016021;GO:0031305;GO:0032592	-	-
AFUA_8G01850	20.975662	49.943241	-1.2515731026799999	4.382655553459998e-144	1.0344190863999996e-142	down	AFUA_8G01850	-	GO:0015319;GO:0016021;GO:0005315;GO:0005887;GO:0006817	-	KOG2493-Na+/Pi symporter[P]
AFUA_3G10150	26.700045000000003	6.677414999999999	1.99948056208	8.417232408069997e-144	1.9816016449199995e-142	up	AFUA_3G10150	-	-	-	-
AFUA_7G06680	27.585711	8.729557000000002	1.6599408170899999	9.320770298789998e-144	2.1887165969499995e-142	up	AFUA_7G06680	-	GO:0008270;GO:0016021;GO:0016787;GO:0016887;GO:0030163;GO:0004222;GO:0005524;GO:0005886	-	KOG0742-AAA+-type ATPase[O]
AFUA_7G04210	676.137329	464.808655	0.540679366596	1.0410318377899996e-143	2.438345564079999e-142	-	AFUA_7G04210	-	GO:0090527;GO:0003786;GO:0006887;GO:0007015;GO:0007118;GO:0007119;GO:0007124;GO:0008154;GO:0008298;GO:0016192;GO:0030010;GO:0030447;GO:0000001;GO:0032432;GO:0000011;GO:0051017;GO:0000142	-	-
AFUA_7G05720	697.106262	857.1135859999999	-0.298107817963	1.1925545398099995e-143	2.7861585124299994e-142	-	AFUA_7G05720	-	GO:0006096;GO:0045254;GO:0004742;GO:0005759;GO:0006090	K00627-ko01200 Carbon metabolism;ko00010 Glycolysis / Gluconeogenesis;ko00020 Citrate cycle (TCA cycle);ko00620 Pyruvate metabolism	KOG0557-Dihydrolipoamide acetyltransferase[C]
AFUA_2G11850	1843.135986	2138.46582	-0.214413631709	6.636393157259999e-143	1.5465316205699997e-141	-	AFUA_2G11850	-	GO:0003735;GO:0005840;GO:0006412	K02925-ko03010 Ribosome	KOG0746-60S ribosomal protein L3 and related proteins[J]
AFUA_3G14530	51.252628	15.664654999999998	1.7101129853200001	1.1106744553499997e-142	2.5817571619899992e-141	up	AFUA_3G14530	-	GO:0016021;GO:0016787;GO:0019213;GO:0004806;GO:0005789;GO:0008152	-	KOG1515-Arylacetamide deacetylase[V]
AFUA_6G13980	148.246689	81.853775	0.8568790246629999	4.129765059759999e-142	9.575437625959996e-141	-	AFUA_6G13980	-	GO:0004659;GO:0016021	-	KOG1381-Para-hydroxybenzoate-polyprenyl transferase[H]
AFUA_1G02030	192.67598	259.972839	-0.432184174789	2.2493122825899996e-141	5.202241095799999e-140	-	AFUA_1G02030	-	GO:0005829;GO:0005852;GO:0006446;GO:0016282;GO:0033290;GO:0071540;GO:0071541;GO:0000166;GO:0001731;GO:0003743	K03253-ko03013 RNA transport	KOG2314-Translation initiation factor 3, subunit b (eIF-3b)[J]
AFUA_4G13860	45.157092999999996	16.746208	1.43111816556	4.7424929753299986e-141	1.0941014495699997e-139	up	AFUA_4G13860	-	GO:0009688;GO:0031969;GO:0052662;GO:0052663;GO:0071949;GO:0004497;GO:0009535;GO:0009540	-	-
AFUA_2G02275	1499.898682	988.238708	0.601933579656	8.775007187159997e-141	2.0193485289499994e-139	-	AFUA_2G02275	-	GO:0015986;GO:0016021;GO:0033615;GO:0042776;GO:0045263;GO:0000276;GO:0005739;GO:0015078	K02142-ko00190 Oxidative phosphorylation	-
AFUA_7G05660	753.463257	672.892212	0.163161736211	1.28825265376e-140	2.9571984233999992e-139	-	AFUA_7G05660	-	GO:0005829;GO:0016887;GO:0002182;GO:0003746;GO:0005524	-	KOG0062-ATPase component of ABC transporters with duplicated ATPase domains/Translation elongation factor EF-3b[EJ]
AFUA_3G00910	88.38385799999999	69.217529	0.352645467255	2.2212849913599995e-140	5.086300583449999e-139	-	AFUA_3G00910	-	GO:0071555;GO:0005887;GO:0005975;GO:0009272;GO:0009277;GO:0009897;GO:0016021;GO:0030979;GO:0031671;GO:0032153;GO:0033201;GO:0035840;GO:0000935;GO:0035841;GO:0005619;GO:0047657;GO:0005886	-	-
AFUA_5G08120	157.445312	100.00664499999999	0.654754937364	3.4995348373499995e-140	7.993354386549999e-139	-	AFUA_5G08120	-	GO:0006526;GO:0004042;GO:0004358;GO:0005759	K00620-ko01210 2-Oxocarboxylic acid metabolism;ko01230 Biosynthesis of amino acids;ko00220 Arginine biosynthesis	KOG2786-Putative glutamate/ornithine acetyltransferase[E]
AFUA_6G02750	710.948425	515.6268309999999	0.46341756756700003	1.3235359903999997e-139	3.0156308890199994e-138	-	AFUA_6G02750	-	GO:0006355;GO:0015031;GO:0005634;GO:0005737;GO:0006351	-	KOG2240-RNA polymerase II general transcription factor BTF3 and related proteins[K]
AFUA_6G08830	31.266240999999997	8.299892999999999	1.91344113808	1.5133330982799997e-139	3.439563251769998e-138	up	AFUA_6G08830	-	GO:0005947;GO:0009083;GO:0016624;GO:0046872;GO:0003826;GO:0003863;GO:0005739	K00166-ko00640 Propanoate metabolism;ko00280 Valine, leucine and isoleucine degradation	KOG1182-Branched chain alpha-keto acid dehydrogenase complex, alpha subunit[C]
AFUA_2G03510	56.396595	25.881712	1.12367501055	2.09704778071e-139	4.754513502829999e-138	up	AFUA_2G03510	-	GO:0004185	-	KOG1282-Serine carboxypeptidases (lysosomal cathepsin A)[OE]
AFUA_6G04470	97.772316	157.67514	-0.6894572817569999	1.1641542965099996e-138	2.6329337344899994e-137	-	AFUA_6G04470	-	-	-	-
AFUA_3G11250	65.984985	105.09429899999999	-0.671474731115	1.1682544380999995e-138	2.635730907519999e-137	-	AFUA_3G11250	-	GO:0005634;GO:0005737;GO:0006357;GO:0042243;GO:0043936;GO:0043945;GO:0046872;GO:0060237;GO:0000978;GO:0001077;GO:0003676	K09202-ko04111 Cell cycle - yeast	KOG3623-Homeobox transcription factor SIP1[K]
AFUA_4G06170	47.719299	12.632578	1.9174237619699999	1.5630803916799994e-138	3.5178863093999996e-137	up	AFUA_4G06170	-	GO:0003700;GO:0043565	-	-
AFUA_1G16564	61.374584	9.873332000000001	2.63603239572	1.8514676508299993e-138	4.1567706648599985e-137	up	AFUA_1G16564	-	GO:0043631;GO:0046872;GO:0098779;GO:0098792;GO:0002230;GO:0004652;GO:0005634	-	-
AFUA_1G10390	10.736955	23.111252	-1.1060105136	2.882374425629999e-138	6.455536882709999e-137	down	AFUA_1G10390	-	GO:0042626;GO:0005524;GO:0005886;GO:0016021	-	KOG0054-Multidrug resistance-associated protein/mitoxantrone resistance protein, ABC superfamily[Q]
AFUA_1G05830	64.781136	88.901863	-0.456639884633	9.012029749449997e-138	2.0134886855299995e-136	-	AFUA_1G05830	-	GO:0005634;GO:0006355;GO:0006366;GO:0016887;GO:0017025;GO:0043234;GO:0003677;GO:0004386;GO:0005524	-	KOG0392-SNF2 family DNA-dependent ATPase domain-containing protein[K]
AFUA_3G08620	447.83709699999997	313.184662	0.515960480741	1.3508238796899996e-137	3.010734579309999e-136	-	AFUA_3G08620	-	GO:0034316;GO:0005634;GO:0005737;GO:0030479	-	KOG1843-Uncharacterized conserved protein[S]
AFUA_3G03700	23.196014	6.9618660000000006	1.7363309632599997	1.7475606423599995e-137	3.8855786746199986e-136	up	AFUA_3G03700	-	GO:0046323;GO:0005365;GO:0005886;GO:0005887;GO:0008643;GO:0010311;GO:0015145;GO:0015148;GO:0015168;GO:0015575;GO:0015576;GO:0015591;GO:0005351;GO:0016021;GO:0005354;GO:0022891;GO:0005355	-	KOG0254-Predicted transporter (major facilitator superfamily)[R]
AFUA_2G01940	172.617065	248.763184	-0.527197890875	2.4938673951099995e-137	5.531578161919998e-136	-	AFUA_2G01940	-	GO:0016020	-	-
AFUA_7G00850	103.813583	43.621494	1.2508841316500001	1.5190007679599994e-136	3.3611543435199986e-135	up	AFUA_7G00850	-	GO:0005737;GO:0008080;GO:0017198	-	-
AFUA_2G17650	82.728615	47.436153000000004	0.802399415245	3.2875147465399992e-136	7.256972000449998e-135	-	AFUA_2G17650	-	GO:0015883;GO:0016021;GO:0055085;GO:0005783;GO:0005789;GO:0015230	-	-
AFUA_4G07120	87.570984	37.037563	1.24146374746	4.410194530149999e-136	9.711923600499998e-135	up	AFUA_4G07120	-	GO:0005743;GO:0005758;GO:0005829;GO:0007005;GO:0018063;GO:0046872;GO:0004408;GO:0005634;GO:0005739	K01764-ko00860 Porphyrin and chlorophyll metabolism	KOG3996-Holocytochrome c synthase/heme-lyase[CO]
AFUA_8G06920	43.477871	22.672197	0.9393570979320001	5.283975880569999e-136	1.1608352739999996e-134	-	AFUA_8G06920	-	GO:0012505;GO:0015299;GO:0015386;GO:0016021;GO:0030007;GO:0071805;GO:0005451;GO:0005886;GO:0006885	-	KOG1650-Predicted K+/H+-antiporter[P]
AFUA_2G10520	192.820602	115.652794	0.737459085406	5.4133494171599984e-136	1.1864257472599997e-134	-	AFUA_2G10520	-	GO:0019628;GO:0004846;GO:0005777;GO:0006144	K00365-ko00230 Purine metabolism;ko00232 Caffeine metabolism	KOG1599-Uricase (urate oxidase)[Q]
AFUA_7G04710	33.467548	17.323057000000002	0.9500693109039999	6.318424176119998e-136	1.3814986826899995e-134	-	AFUA_7G04710	-	GO:0003700;GO:0005634;GO:0005794;GO:0005829;GO:0006366;GO:0008270;GO:0016567;GO:0061630;GO:0000977;GO:0001078;GO:0003676	-	KOG1952-Transcription factor NF-X1, contains NFX-type Zn2+-binding and R3H domains[K]
AFUA_1G05840	56.925262	95.488579	-0.746259162171	6.609002823539998e-136	1.4416083173199997e-134	-	AFUA_1G05840	-	-	-	-
AFUA_1G13780	3447.919678	2882.834961	0.258237919545	7.499600845109998e-136	1.6320053375699995e-134	-	AFUA_1G13780	-	GO:0006334;GO:0006352;GO:0000786;GO:0003677;GO:0005634	-	KOG3467-Histone H4[B]
AFUA_1G13660	63.819908	34.241383	0.898265555922	1.9684115369199995e-135	4.2734028767299995e-134	-	AFUA_1G13660	-	GO:0019336;GO:0071949;GO:0004497;GO:0005737;GO:0018662	-	-
AFUA_1G15590	646.251465	455.31967199999997	0.505215853836	3.5205562921699987e-134	7.625110745749998e-133	-	AFUA_1G15590	-	GO:0006099;GO:0016021;GO:0020037;GO:0046872;GO:0048039;GO:0005740;GO:0005743;GO:0005749	K00237-ko01200 Carbon metabolism;ko00020 Citrate cycle (TCA cycle);ko00190 Oxidative phosphorylation;ko05010 Alzheimer's disease;ko05012 Parkinson's disease;ko05016 Huntington's disease;ko04932 Non-alcoholic fatty liver disease (NAFLD)	KOG4097-Succinate dehydrogenase membrane anchor subunit and related proteins[CU]
AFUA_3G07430	1873.598877	1543.296021	0.279797303141	5.593705356619999e-134	1.2086868029999995e-132	-	AFUA_3G07430	-	GO:0006457;GO:0042277;GO:0003755;GO:0005634;GO:0005829	-	KOG0865-Cyclophilin type peptidyl-prolyl cis-trans isomerase[O]
AFUA_5G09550	60.249603	29.617784999999998	1.02448798403	9.821279044959997e-134	2.1172101547699993e-132	up	AFUA_5G09550	-	GO:0016021;GO:0016757;GO:0000139;GO:0006665;GO:0008120	K00720-ko00600 Sphingolipid metabolism	KOG2547-Ceramide glucosyltransferase[IM]
AFUA_3G13110	556.503296	666.979187	-0.261251510761	1.4370639406099997e-133	3.0906947601199995e-132	-	AFUA_3G13110	-	-	-	-
AFUA_3G10610	53.776779000000005	85.123375	-0.662572005917	2.949909996419999e-133	6.329585435209998e-132	-	AFUA_3G10610	-	-	-	-
AFUA_5G06680	309.22653199999996	232.311981	0.41260054948799996	3.941599573459999e-133	8.437773040389997e-132	-	AFUA_5G06680	-	GO:0006536;GO:0009450;GO:0030170;GO:0042802;GO:0043605;GO:0003867;GO:0005739;GO:0005829	K13524-ko00640 Propanoate metabolism;ko00650 Butanoate metabolism;ko00250 Alanine, aspartate and glutamate metabolism;ko00280 Valine, leucine and isoleucine degradation;ko00410 beta-Alanine metabolism;ko04727 GABAergic synapse	KOG1405-4-aminobutyrate aminotransferase[E]
AFUA_1G03970	68.15763100000001	100.81903100000001	-0.564820896541	4.782783675809999e-133	1.0214738685799997e-131	-	AFUA_1G03970	-	GO:0005737;GO:0046872;GO:0003743;GO:0003924;GO:0005525	K03243-ko03013 RNA transport	KOG1144-Translation initiation factor 5B (eIF-5B)[J]
AFUA_4G07190	171.928345	106.68096200000001	0.688504675	5.4241308113199985e-133	1.1557667619999998e-131	-	AFUA_4G07190	-	GO:0005759;GO:0005829;GO:0006520;GO:0016597;GO:0016743;GO:0042450;GO:0000050;GO:0004585;GO:0005739	K00611-ko01230 Biosynthesis of amino acids;ko00220 Arginine biosynthesis	KOG1504-Ornithine carbamoyltransferase OTC/ARG3[E]
AFUA_5G09190	53.27264399999999	36.948803000000005	0.5278672584390001	3.78200428184e-132	8.040034506769999e-131	-	AFUA_5G09190	-	GO:0006816;GO:0015432;GO:0015721;GO:0016021;GO:0042626;GO:0000324;GO:0005524;GO:0005774	-	KOG0054-Multidrug resistance-associated protein/mitoxantrone resistance protein, ABC superfamily[Q]
AFUA_6G07430	424.46542400000004	538.9786379999999	-0.344581054146	3.828816950039999e-132	8.120797240809999e-131	-	AFUA_6G07430	-	GO:0005829;GO:0016301;GO:0030955;GO:0042866;GO:0061621;GO:0000287;GO:0004743;GO:0005524	K00873-ko01200 Carbon metabolism;ko01230 Biosynthesis of amino acids;ko00010 Glycolysis / Gluconeogenesis;ko00620 Pyruvate metabolism;ko00230 Purine metabolism;ko04922 Glucagon signaling pathway;ko05230 Central carbon metabolism in cancer;ko05203 Viral carcinogenesis;ko04930 Type II diabetes mellitus	KOG2323-Pyruvate kinase[G]
AFUA_5G05640	193.296906	114.30481	0.7579324311740001	3.838124809109999e-132	8.121825027079998e-131	-	AFUA_5G05640	-	GO:0016021;GO:0005886;GO:0006869;GO:0006950	-	-
AFUA_6G12400	218.93710299999998	262.448486	-0.26151780804200003	2.5916951838999996e-131	5.471686735729998e-130	-	AFUA_6G12400	-	GO:0005739;GO:0006075;GO:0008360;GO:0016021;GO:0035690;GO:0071555;GO:0000148;GO:0001411;GO:0003843	K00706-ko00500 Starch and sucrose metabolism;ko04011 MAPK signaling pathway - yeast	KOG0916-1,3-beta-glucan synthase/callose synthase catalytic subunit[M]
AFUA_2G01670	37.463817999999996	16.838318	1.15374990148	6.322945020949998e-131	1.3318697692899997e-129	up	AFUA_2G01670	-	GO:0016021;GO:0031030;GO:0032153;GO:0044732;GO:0051286;GO:0061509;GO:0090443;GO:0005634;GO:0005829;GO:0006470	-	-
AFUA_3G07690	362.160248	164.268646	1.14057106065	8.953165073829998e-131	1.8815955366299997e-129	up	AFUA_3G07690	-	GO:0006626;GO:0006825;GO:0015680;GO:0016531;GO:0018343;GO:0033617;GO:0005739;GO:0005758;GO:0005829	K02260-ko00190 Oxidative phosphorylation	KOG3496-Cytochrome c oxidase assembly protein/Cu2+ chaperone COX17[O]
AFUA_3G07300	10.99498	3.555536	1.62870601109	2.6656795475199996e-130	5.589426021609998e-129	up	AFUA_3G07300	-	GO:0015238;GO:0016021;GO:0042493;GO:0042626;GO:0046618;GO:0005524;GO:0005886;GO:0008559	-	KOG0065-Pleiotropic drug resistance proteins (PDR1-15), ABC superfamily[Q]
AFUA_5G02800	34.655014	13.247074	1.3873903673899999	5.0872889944299986e-130	1.0642839816799997e-128	up	AFUA_5G02800	-	GO:0005634;GO:0006351;GO:0008204;GO:0008270;GO:0009405;GO:0016125;GO:0035690;GO:0045892;GO:0045944;GO:0000981;GO:0000982;GO:0003677	-	-
AFUA_1G13230	19.658365	6.817299	1.52787117199	1.6188483525199996e-129	3.379024735829999e-128	up	AFUA_1G13230	-	-	-	-
AFUA_3G10630	1716.174805	1357.52832	0.33821421435599996	4.9757171477899987e-129	1.0362324964999999e-127	-	AFUA_3G10630	-	-	K02141-ko00190 Oxidative phosphorylation	-
AFUA_4G08610	94.283211	42.278599	1.15707332279	1.4518768173799996e-128	3.0168230483099993e-127	up	AFUA_4G08610	-	-	-	KOG4499-Ca2+-binding protein Regucalcin/SMP30[PT]
AFUA_3G10650	57.551716000000006	34.025993	0.75822168001	5.954837747789998e-128	1.2345558889299997e-126	-	AFUA_3G10650	-	GO:0016021;GO:0046872;GO:0004180;GO:0005576;GO:0008237	-	KOG2195-Transferrin receptor and related proteins containing the protease-associated (PA) domain[OPR]
AFUA_5G10570	894.7375490000001	663.648621	0.43104497593400004	6.371177423059999e-128	1.3179031051499995e-126	-	AFUA_5G10570	-	GO:0016363;GO:0030042;GO:0030479;GO:0043001;GO:0051014;GO:0051301;GO:0006897;GO:0007049;GO:0015629	-	KOG1735-Actin depolymerizing factor[Z]
AFUA_2G09070	5.07641	14.944962	-1.55777872941	7.215681826409999e-128	1.4892455428699997e-126	down	AFUA_2G09070	-	GO:0016020;GO:0016021;GO:0005622;GO:0006811;GO:0006893	-	KOG1134-Uncharacterized conserved protein[R]
AFUA_4G03120	24.938854	56.183795999999994	-1.17175893055	2.5307672638199997e-127	5.2115688285099984e-126	down	AFUA_4G03120	-	GO:0020037;GO:0046872;GO:0070469;GO:0004460;GO:0005758;GO:0010181	K00101-ko00620 Pyruvate metabolism	KOG0538-Glycolate oxidase[C]
AFUA_8G04620	74.64529399999999	123.16219299999999	-0.722436247174	7.505407707519998e-127	1.5421267398999996e-125	-	AFUA_8G04620	-	-	-	-
AFUA_5G07480	221.110855	123.246788	0.8432198048999999	7.879018080799999e-127	1.6152864461899998e-125	-	AFUA_5G07480	-	-	K19717-ko04139 Regulation of mitophagy - yeast	-
AFUA_3G14560	27.594905999999998	58.36898000000001	-1.0807998861900001	1.1684526350699999e-126	2.3901347790799994e-125	down	AFUA_3G14560	-	GO:0016021;GO:0055085;GO:0000329;GO:0015174;GO:0015802	-	-
AFUA_1G06960	702.882874	874.9976810000001	-0.315994889831	1.5195375024299994e-126	3.101406365829999e-125	-	AFUA_1G06960	-	GO:0006096;GO:0007124;GO:0042645;GO:0043231;GO:0004739;GO:0005967;GO:0006086	K00161-ko01200 Carbon metabolism;ko00010 Glycolysis / Gluconeogenesis;ko00020 Citrate cycle (TCA cycle);ko00620 Pyruvate metabolism;ko04066 HIF-1 signaling pathway;ko04922 Glucagon signaling pathway;ko05230 Central carbon metabolism in cancer	KOG0225-Pyruvate dehydrogenase E1, alpha subunit[C]
AFUA_3G00720	54.336185	23.712585	1.19626033088	1.6900559341299994e-126	3.4418063879699987e-125	up	AFUA_3G00720	-	-	-	KOG1843-Uncharacterized conserved protein[S]
AFUA_5G12530	19.825157	47.408188	-1.25780396151	1.8859082454299993e-126	3.832182207329999e-125	down	AFUA_5G12530	-	GO:0070086;GO:0005634;GO:0005829;GO:0030136	-	-
AFUA_2G03820	68.24823	131.111389	-0.941929475097	5.895232710569998e-126	1.1952779097099995e-124	-	AFUA_2G03820	-	GO:0017000;GO:0003824;GO:0008152;GO:0008807	K03417-ko00640 Propanoate metabolism	KOG1260-Isocitrate lyase[C]
AFUA_3G03440	335.69577000000004	428.835938	-0.353271455726	6.130828511839998e-126	1.2403137681599996e-124	-	AFUA_3G03440	-	GO:0015686;GO:0016021;GO:0055072;GO:0055085;GO:0005623;GO:0006811;GO:0010106	-	-
AFUA_2G08360	445.994232	326.00973500000003	0.45211000651199995	9.412373599569997e-126	1.900019714559999e-124	-	AFUA_2G08360	-	GO:0004590;GO:0006207;GO:0044205	K01591-ko00240 Pyrimidine metabolism	KOG1377-Uridine 5'- monophosphate synthase/orotate phosphoribosyltransferase[F]
AFUA_2G10510	316.813477	190.274384	0.735552358346	2.2302027756799992e-125	4.492126159779999e-124	-	AFUA_2G10510	-	GO:0005840;GO:0006412;GO:0032543;GO:0003729;GO:0003735;GO:0005762	K02871-ko03010 Ribosome	KOG3203-Mitochondrial/chloroplast ribosomal protein L13[J]
AFUA_5G08170	226.616165	326.418823	-0.526473477725	1.0385914215999996e-124	2.0873873440699992e-123	-	AFUA_5G08170	-	GO:0005737;GO:0006914;GO:0015031	K08343-ko04140 Regulation of autophagy	KOG2981-Protein involved in autophagocytosis during starvation[R]
AFUA_3G12530	34.674828000000005	51.342667	-0.5662695125339999	1.1808171078299996e-123	2.3680656813999994e-122	-	AFUA_3G12530	-	GO:0005622;GO:0005829;GO:0010515;GO:0010972;GO:0031098;GO:0032153;GO:0051286;GO:0000155;GO:0000160;GO:0005524	-	KOG0519-Sensory transduction histidine kinase[T]
AFUA_1G13500	858.7280880000001	1000.0943599999999	-0.21986283974100002	1.4017864662399998e-123	2.8050966134299994e-122	-	AFUA_1G13500	-	GO:0005829;GO:0008152;GO:0009052;GO:0046872;GO:0004802;GO:0005634;GO:0005737	K00615-ko01200 Carbon metabolism;ko01230 Biosynthesis of amino acids;ko00030 Pentose phosphate pathway;ko00710 Carbon fixation in photosynthetic organisms;ko01051 Biosynthesis of ansamycins	KOG0523-Transketolase[G]
AFUA_1G07310	54.728436	20.413366	1.42277653776	2.3882308886499992e-123	4.768690960949999e-122	up	AFUA_1G07310	-	-	-	-
AFUA_4G10470	52.399719	25.489553	1.03965300153	7.564396039809999e-123	1.5071486048999996e-121	up	AFUA_4G10470	-	GO:0016831;GO:0019722;GO:0019752;GO:0030170;GO:0032541;GO:0097038;GO:0006665;GO:0008117;GO:0009267	K01634-ko00600 Sphingolipid metabolism;ko04071 Sphingolipid signaling pathway	KOG1383-Glutamate decarboxylase/sphingosine phosphate lyase[E]
AFUA_3G10065	46.328896	18.373697	1.33427036135	3.020711603789999e-122	6.005540024379998e-121	up	AFUA_3G10065	-	-	-	-
AFUA_1G09680	139.834335	68.738136	1.02453600914	1.4835826555399997e-121	2.943184987979999e-120	up	AFUA_1G09680	-	GO:0015031;GO:0016021;GO:0016192;GO:0042147;GO:0000138;GO:0000139;GO:0005829	-	KOG2887-Membrane protein involved in ER to Golgi transport[U]
AFUA_2G10910	63.3713	105.99761200000002	-0.742130246533	1.6094891944499994e-121	3.1860963515999995e-120	-	AFUA_2G10910	-	GO:0022891;GO:0000023;GO:0008643;GO:0016021	-	KOG0254-Predicted transporter (major facilitator superfamily)[R]
AFUA_6G02970	454.57266200000004	307.21911600000004	0.565242935865	5.156445667389998e-121	1.0185639993199997e-119	-	AFUA_6G02970	-	GO:0016021;GO:0031305;GO:0005737;GO:0005743;GO:0006850	-	KOG1589-Uncharacterized conserved protein[S]
AFUA_2G07500	84.82489	46.617484999999995	0.8636164804850001	9.666151881159998e-121	1.9052875388899996e-119	-	AFUA_2G07500	-	GO:0004177;GO:0008237;GO:0030145	-	KOG2737-Putative metallopeptidase[R]
AFUA_2G09470	78.917107	36.134296	1.12696928296	1.0804799351499997e-120	2.1251747442399994e-119	up	AFUA_2G09470	-	GO:0006998;GO:0007084;GO:0008017;GO:0016021;GO:0051301;GO:0005783;GO:0005789;GO:0005874	-	KOG1726-HVA22/DP1 gene product-related proteins[V]
AFUA_7G02460	273.29983500000003	446.809784	-0.7091761886669999	1.1626486018399997e-120	2.2819147931599994e-119	-	AFUA_7G02460	-	-	-	-
AFUA_4G03370	120.53433999999999	77.108925	0.64447446587	2.802263558259999e-120	5.488262990159999e-119	-	AFUA_4G03370	-	GO:0015179;GO:0015297;GO:0015489;GO:0015495;GO:0015812;GO:0015847;GO:0016021;GO:0055085;GO:0000329;GO:0005887;GO:0015171	-	KOG1289-Amino acid transporters[E]
AFUA_6G05120	410.624054	318.008972	0.368750672845	6.195953178689998e-120	1.2109076222899996e-118	-	AFUA_6G05120	-	GO:0004713;GO:0005524;GO:0005634;GO:0005829;GO:0006468;GO:0007165;GO:0018105;GO:0018108;GO:0033047;GO:0038083;GO:0051301;GO:0004672;GO:0051984;GO:0004674;GO:0004712	-	KOG0658-Glycogen synthase kinase-3[G]
AFUA_3G00740	31.841671	7.4836339999999995	2.08910514027	7.250469681719998e-120	1.4139951995799995e-118	up	AFUA_3G00740	-	GO:0015940;GO:0050661;GO:0005634;GO:0005737;GO:0008677	-	-
AFUA_6G03570	21.640738	9.216796	1.23141247501	1.3750079120799995e-119	2.6758874906399992e-118	up	AFUA_6G03570	-	GO:0008422;GO:0016021;GO:0030245;GO:0102483;GO:0004553;GO:0005886;GO:0005975	K05349-ko00500 Starch and sucrose metabolism;ko00460 Cyanoamino acid metabolism;ko00940 Phenylpropanoid biosynthesis	-
AFUA_6G13500	99.733047	153.58992	-0.622940003554	3.955328133769999e-119	7.681180479189998e-118	-	AFUA_6G13500	-	-	-	-
AFUA_7G01290	252.459381	331.498779	-0.39295226980899994	6.504360835259999e-119	1.2604766629199996e-117	-	AFUA_7G01290	-	-	-	-
AFUA_6G07160	45.152863	19.425213	1.21688704927	9.438928469989998e-119	1.8253221967699994e-117	up	AFUA_6G07160	-	GO:0005794;GO:0016020;GO:0016021;GO:0046872;GO:0004872;GO:0005783;GO:0005789	-	KOG0748-Predicted membrane proteins, contain hemolysin III domain[RT]
AFUA_8G01260	52.743565000000004	25.752022	1.03430937354	3.136056901259999e-118	6.051866619729998e-117	up	AFUA_8G01260	-	-	-	-
AFUA_4G03860	198.959137	256.63723799999997	-0.367258365427	8.362332439019998e-118	1.6103612991899997e-116	-	AFUA_4G03860	-	GO:0005852;GO:0006446;GO:0016282;GO:0033290;GO:0071540;GO:0071541;GO:0001731;GO:0003743;GO:0005829	K03252-ko03013 RNA transport	KOG1076-Translation initiation factor 3, subunit c (eIF-3c)[J]
AFUA_3G08980	196.598419	139.612534	0.493823251646	1.4556944548799995e-117	2.7974253563999996e-116	-	AFUA_3G08980	-	GO:0030170;GO:0004795;GO:0006520;GO:0009088	K01733-ko01230 Biosynthesis of amino acids;ko00260 Glycine, serine and threonine metabolism;ko00750 Vitamin B6 metabolism	KOG2616-Pyridoxalphosphate-dependent enzyme/predicted threonine synthase[E]
AFUA_3G00130	45.074867	28.131740999999998	0.680124394736	2.4467003905899995e-117	4.692057728209999e-116	-	AFUA_3G00130	-	-	-	-
AFUA_1G05020	84.03319499999999	55.48819399999999	0.598778489748	4.114545240519999e-117	7.874093334519999e-116	-	AFUA_1G05020	-	GO:0015106;GO:0015116;GO:0015301;GO:0015701;GO:0016021;GO:0019531;GO:0042391;GO:0051453;GO:1902476;GO:0005254;GO:0005887;GO:0008271	-	KOG0236-Sulfate/bicarbonate/oxalate exchanger SAT-1 and related transporters (SLC26 family)[P]
AFUA_6G10300	529.868958	331.235931	0.677776432118	1.1790558345099998e-116	2.2517031030499998e-115	-	AFUA_6G10300	-	GO:0006457;GO:0006662;GO:0015035;GO:0016671;GO:0034599;GO:0045454;GO:0055114;GO:0000103;GO:0005623;GO:0005737	-	KOG0907-Thioredoxin[O]
AFUA_2G04980	63.979693999999995	32.979485	0.956045222236	1.7851942525999995e-116	3.4022180321199996e-115	-	AFUA_2G04980	-	GO:0033983;GO:0016831;GO:0019752;GO:0030170	-	KOG0628-Aromatic-L-amino-acid/L-histidine decarboxylase[E]
AFUA_4G13080	44.922169	20.484735	1.13287835823	1.2361011168399994e-115	2.3508906571299994e-114	up	AFUA_4G13080	-	GO:0005887;GO:0015295;GO:0015793;GO:0016021;GO:0022891;GO:0035428;GO:0046323;GO:0055085;GO:0005351;GO:0005355;GO:0005886	-	KOG0254-Predicted transporter (major facilitator superfamily)[R]
AFUA_1G09757	172.63961799999998	63.074539	1.45263391572	1.9736772547299996e-115	3.74591734634e-114	up	AFUA_1G09757	-	GO:0005758	-	KOG3477-Putative cytochrome c oxidase, subunit COX19[C]
AFUA_2G13460	77.390709	44.631592	0.7940951084990001	5.012079319519999e-115	9.493043237899999e-114	-	AFUA_2G13460	-	GO:0009277;GO:0016052;GO:0030287;GO:0030428;GO:0031521;GO:0032163;GO:0004556;GO:0005509;GO:0005576	K01176-ko00500 Starch and sucrose metabolism;ko04973 Carbohydrate digestion and absorption	KOG0471-Alpha-amylase[G]
AFUA_3G12760	3.676714	15.713898	-2.0955522375999998	7.688967998129998e-115	1.45332547069e-113	down	AFUA_3G12760	-	-	-	-
AFUA_3G02780	16.300376999999997	2.9725200000000003	2.45514690993	8.17491693849e-115	1.5420104593999997e-113	up	AFUA_3G02780	-	GO:0016021;GO:0022857;GO:0055085;GO:0005783;GO:0005789;GO:0005886	-	KOG0255-Synaptic vesicle transporter SVOP and related transporters (major facilitator superfamily)[R]
AFUA_2G05980	42.53743	20.275854000000002	1.06897019139	2.2523403876699995e-114	4.239835024229999e-113	up	AFUA_2G05980	-	GO:0015031;GO:0016021	-	-
AFUA_5G11630	115.669022	79.895042	0.533824656985	4.001933647289999e-114	7.517918208829998e-113	-	AFUA_5G11630	-	-	-	-
AFUA_8G05460	70.161613	108.112854	-0.623784240942	1.2519547233099999e-113	2.34709638045e-112	-	AFUA_8G05460	-	GO:0003700;GO:0043565	-	-
AFUA_3G01430	105.89194499999999	203.549301	-0.942785416768	1.2924218229499998e-113	2.41803717079e-112	-	AFUA_3G01430	-	GO:1990542;GO:0005739;GO:0016021;GO:0031966	-	KOG3797-Peripheral-type benzodiazepine receptor and related proteins[T]
AFUA_1G07530	426.44180300000005	310.487885	0.457811892051	1.6473919349299998e-113	3.07591131055e-112	-	AFUA_1G07530	-	GO:0005758;GO:0005829;GO:0006172;GO:0046033;GO:0046034;GO:0004017;GO:0005524;GO:0005634	K00939-ko00230 Purine metabolism	KOG3078-Adenylate kinase[F]
AFUA_2G15970	111.38229399999999	152.36528	-0.4520142769899999	3.110941516639999e-113	5.7968049920399985e-112	-	AFUA_2G15970	-	GO:0004608;GO:0006656;GO:0016021	K16369-ko00564 Glycerophospholipid metabolism	-
AFUA_7G01370	96.170105	50.234734	0.936903256576	3.49578203663e-113	6.500742150939998e-112	-	AFUA_7G01370	-	GO:0005739;GO:0016740;GO:0002098;GO:0002143;GO:0004792	K01011-ko00920 Sulfur metabolism;ko00270 Cysteine and methionine metabolism;ko04122 Sulfur relay system	KOG1529-Mercaptopyruvate sulfurtransferase/thiosulfate sulfurtransferase[V]
AFUA_1G12800	654.7787480000001	538.43988	0.282222229038	1.6531410468899997e-112	3.067976479159999e-111	-	AFUA_1G12800	-	GO:0005739;GO:0005759;GO:0006099;GO:0006102;GO:0008652;GO:0051287;GO:0000287;GO:0003723;GO:0004449	K00030-ko01200 Carbon metabolism;ko01210 2-Oxocarboxylic acid metabolism;ko01230 Biosynthesis of amino acids;ko00020 Citrate cycle (TCA cycle)	KOG0785-Isocitrate dehydrogenase, alpha subunit[E]
AFUA_6G02220	90.26207	57.026630000000004	0.662484085697	2.887765060479999e-112	5.348466273989999e-111	-	AFUA_6G02220	-	GO:0005215;GO:0016021;GO:0055085	-	-
AFUA_6G06570	204.135208	132.650009	0.6219002576529999	6.610206664909998e-112	1.2218263524199998e-110	-	AFUA_6G06570	-	GO:0005739;GO:0016021;GO:0033617	-	KOG3156-Uncharacterized membrane protein[S]
AFUA_2G05380	8.891805999999999	23.778963	-1.4191374232299998	7.585268641879999e-112	1.3992464498699995e-110	down	AFUA_2G05380	-	GO:0006351;GO:0008270;GO:0000981;GO:0003677;GO:0005634	-	-
AFUA_4G09320	81.59935	120.14156299999999	-0.558105772853	2.317213441529999e-111	4.2659899458499996e-110	-	AFUA_4G09320	-	GO:0008236;GO:0009405;GO:0004177;GO:0005576;GO:0008233	-	KOG2100-Dipeptidyl aminopeptidase[O]
AFUA_8G04090	122.243523	80.339058	0.605584576313	2.5835174477099998e-111	4.7467620970399996e-110	-	AFUA_8G04090	-	GO:0050660;GO:0016614;GO:0019285;GO:0033713	-	KOG1238-Glucose dehydrogenase/choline dehydrogenase/mandelonitrile lyase (GMC oxidoreductase family)[R]
AFUA_6G03100	107.333931	56.730208999999995	0.9199171368179999	5.153261672729998e-111	9.449357310259999e-110	-	AFUA_6G03100	-	GO:0005622	-	-
AFUA_1G04490	72.875359	36.960251	0.979456531119	5.591620970739999e-111	1.0232777541899998e-109	-	AFUA_1G04490	-	GO:0034657;GO:0043161;GO:0045721;GO:0046872;GO:0061630;GO:0005634;GO:0005829;GO:0016567	-	KOG2817-Predicted E3 ubiquitin ligase[O]
AFUA_5G02570	14.543632999999998	21.751312	-0.580714724809	1.0320269410599998e-110	1.8848825381899996e-109	-	AFUA_5G02570	-	GO:0006281;GO:0006351;GO:0016301;GO:0016573;GO:0035267;GO:0045944;GO:0046695;GO:0000123;GO:0000124;GO:0005634	-	KOG0889-Histone acetyltransferase SAGA, TRRAP/TRA1 component, PI-3 kinase superfamily[TBLD]
AFUA_5G03540	26.598803999999998	6.554636	2.02077380694	1.1714374942699997e-110	2.1352637890699996e-109	up	AFUA_5G03540	-	GO:0004791;GO:0005576;GO:0016491	-	-
AFUA_1G07380	452.48938	509.15179400000005	-0.17021190042800002	1.3914974644499998e-110	2.5313703874e-109	-	AFUA_1G07380	-	GO:0005739;GO:0005829;GO:0006537;GO:0010181;GO:0015930;GO:0016040;GO:0019676;GO:0050660;GO:0051536;GO:0051538;GO:0097054;GO:0004355;GO:0005506;GO:0005737	K00264-ko01230 Biosynthesis of amino acids;ko00910 Nitrogen metabolism;ko00250 Alanine, aspartate and glutamate metabolism	KOG0399-Glutamate synthase[E]
AFUA_5G03490	3150.158447	2758.508545	0.191535945766	5.725205105429998e-110	1.0394578500099997e-108	-	AFUA_5G03490	-	GO:0005758;GO:0005829;GO:0006183;GO:0006228;GO:0006241;GO:0046872;GO:0061508;GO:0004550;GO:0005524;GO:0005634	K00940-ko00230 Purine metabolism;ko00240 Pyrimidine metabolism	KOG0888-Nucleoside diphosphate kinase[F]
AFUA_8G00780	71.74787099999999	104.103287	-0.537007693668	2.4578388428399994e-109	4.453623336299999e-108	-	AFUA_8G00780	-	GO:0005524;GO:0030435	-	-
AFUA_2G07960	30.626183	43.062309	-0.491660106566	2.4852743236299994e-109	4.494489223779999e-108	-	AFUA_2G07960	-	GO:0042788;GO:0005840;GO:0043008;GO:0005844;GO:0043022;GO:0006412;GO:0006417;GO:0006448;GO:0010942;GO:0019887;GO:0060733;GO:0019901;GO:0070301;GO:0022626;GO:0071264;GO:0031369;GO:0072755;GO:0033554;GO:0001934;GO:1990451;GO:0033674;GO:0003735;GO:0034198;GO:0005829	-	KOG1242-Protein containing adaptin N-terminal region[J]
AFUA_3G06950	55.50816	24.210646	1.19705829651	4.572582338649999e-109	8.253062828879997e-108	up	AFUA_3G06950	-	GO:0005829;GO:0006412;GO:0015218;GO:0016021;GO:0055085;GO:1990519;GO:0003735;GO:0005634;GO:0005743	-	KOG0757-Mitochondrial carrier protein - Rim2p/Mrs12p[C]
AFUA_2G07380	3658.01709	4191.851074	-0.196525647161	6.565459006819998e-109	1.1826819991699998e-107	-	AFUA_2G07380	-	GO:0005829;GO:0005840;GO:0006412;GO:0022625;GO:0002181;GO:0003723;GO:0003735	K02883-ko03010 Ribosome	KOG1714-60s ribosomal protein L18[J]
AFUA_6G02230	187.083954	132.950287	0.492798933855	7.623329884749998e-109	1.37056155448e-107	-	AFUA_6G02230	-	GO:0005524;GO:0005536;GO:0005623;GO:0006096;GO:0001678;GO:0004340;GO:0004396	K00844-ko01200 Carbon metabolism;ko00010 Glycolysis / Gluconeogenesis;ko00051 Fructose and mannose metabolism;ko00052 Galactose metabolism;ko00500 Starch and sucrose metabolism;ko00520 Amino sugar and nucleotide sugar metabolism;ko00521 Streptomycin biosynthesis;ko00524 Neomycin, kanamycin and gentamicin biosynthesis;ko04066 HIF-1 signaling pathway;ko04910 Insulin signaling pathway;ko04973 Carboh…	KOG1369-Hexokinase[G]
AFUA_2G02050	111.88258400000001	176.24946599999998	-0.655633407167	8.354382285769998e-109	1.49906606122e-107	-	AFUA_2G02050	-	GO:0003755;GO:0005737;GO:0006457	-	KOG0546-HSP90 co-chaperone CPR7/Cyclophilin[O]
AFUA_2G09210	2842.745361	3268.363281	-0.201283473667	9.505902988779998e-109	1.7023703698799996e-107	-	AFUA_2G09210	-	GO:0005829;GO:0005840;GO:0006412;GO:0022625;GO:0000027;GO:0002181;GO:0003735	K02866-ko03010 Ribosome	KOG0857-60s ribosomal protein L10[J]
AFUA_3G09800	24.843674	4.023365	2.62640401148	1.1210104711399999e-108	2.0036701721999996e-107	up	AFUA_3G09800	-	GO:0005634;GO:0005829;GO:0051321	-	KOG3699-Cytoskeletal protein Adducin[TZ]
AFUA_6G13140	164.23641999999998	92.467377	0.828757715509	1.8009048252199997e-108	3.2126606426699995e-107	-	AFUA_6G13140	-	GO:0008686;GO:0009231;GO:0046872	K02858-ko00740 Riboflavin metabolism	KOG1284-Bifunctional GTP cyclohydrolase II/3,4-dihydroxy-2butanone-4-phosphate synthase[H]
AFUA_8G04250	35.820023	18.649662	0.9416167798639999	2.3627097276799995e-108	4.206720124429999e-107	-	AFUA_8G04250	-	-	-	-
AFUA_5G12390	61.46628199999999	32.115635	0.936519399199	3.3226961847499995e-108	5.904520922899997e-107	-	AFUA_5G12390	-	GO:0000139;GO:0016021;GO:0031901	-	KOG2568-Predicted membrane protein[S]
AFUA_1G02620	79.937614	24.309286	1.7173669915600003	5.323154767689999e-108	9.441163706479997e-107	up	AFUA_1G02620	-	-	-	KOG4148-Uncharacterized conserved protein[S]
AFUA_2G08520	212.870163	106.22603600000001	1.00283633423	5.521188681429999e-108	9.773565733189999e-107	up	AFUA_2G08520	-	GO:0006412;GO:0015934;GO:0032543;GO:0070180;GO:0003735;GO:0005739;GO:0005762	-	KOG0901-60S ribosomal protein L14/L17/L23[J]
AFUA_4G09870	2085.7189940000003	1717.746948	0.280027278928	8.994263325509998e-108	1.5891016105799995e-106	-	AFUA_4G09870	-	GO:0016021	-	-
AFUA_6G10120	86.540001	145.81153899999998	-0.752665851328	3.561552963929999e-107	6.280477975669997e-106	-	AFUA_6G10120	-	GO:0008270;GO:0016491	-	KOG1198-Zinc-binding oxidoreductase[CR]
AFUA_6G12950	85.821312	51.0471	0.749506953045	2.69026735089e-106	4.7349734158599984e-105	-	AFUA_6G12950	-	GO:0003825;GO:0005992	K00697-ko00500 Starch and sucrose metabolism	KOG1050-Trehalose-6-phosphate synthase component TPS1 and related subunits[G]
AFUA_4G10620	82.9748	45.133137	0.8784861896430001	1.0317918845e-105	1.81252753757e-104	-	AFUA_4G10620	-	GO:0009072;GO:0046872;GO:0003868;GO:0006559;GO:0006572	K00457-ko00350 Tyrosine metabolism;ko00360 Phenylalanine metabolism;ko00130 Ubiquinone and other terpenoid-quinone biosynthesis	KOG0638-4-hydroxyphenylpyruvate dioxygenase[E]
AFUA_1G06810	138.15426599999998	185.30217	-0.423599665158	3.54711151362e-105	6.219268853869998e-104	-	AFUA_1G06810	-	GO:0006099;GO:0046872;GO:0051539;GO:0003994;GO:0005634;GO:0005739	K17450-ko01210 2-Oxocarboxylic acid metabolism;ko01230 Biosynthesis of amino acids;ko00300 Lysine biosynthesis	KOG0453-Aconitase/homoaconitase (aconitase superfamily)[CE]
AFUA_2G14010	49.036732	26.235481	0.902343594859	9.746847292659997e-105	1.7056982762199998e-103	-	AFUA_2G14010	-	-	-	-
AFUA_6G02860	37.166416	17.640362	1.07511940726	1.46624230006e-104	2.561055099059999e-103	up	AFUA_6G02860	-	GO:0019752;GO:0046421;GO:0046912;GO:0004451;GO:0005759;GO:0019629	K01637-ko01200 Carbon metabolism;ko00630 Glyoxylate and dicarboxylate metabolism	KOG1260-Isocitrate lyase[C]
AFUA_3G12190	485.719788	685.860779	-0.497791495115	3.0360694404399995e-104	5.292996060469999e-103	-	AFUA_3G12190	-	GO:0005887;GO:0006511;GO:0008270;GO:0016021;GO:0016567;GO:0016874;GO:0038018;GO:0060070;GO:0060071;GO:0061630;GO:0072089;GO:0004842;GO:0090090;GO:0005109;GO:2000051;GO:0005886	-	KOG4628-Predicted E3 ubiquitin ligase[O]
AFUA_6G03600	15.885685999999998	2.088675	2.92706746193	3.544551935919999e-104	6.16778838756e-103	up	AFUA_6G03600	-	GO:0016021	-	-
AFUA_1G04130	30.087149	69.88409399999999	-1.21581672157	8.857494988169997e-104	1.5383630446399997e-102	down	AFUA_1G04130	-	-	-	-
AFUA_2G17520	28.763145	3.828728	2.90928435338	1.2933094923099997e-103	2.2419800144499992e-102	up	AFUA_2G17520	-	GO:0008080;GO:0009635;GO:0046677	K03823-ko00440 Phosphonate and phosphinate metabolism	-
AFUA_1G07040	56.29755	104.026939	-0.885813135133	1.3805158885999996e-103	2.3886557809299994e-102	-	AFUA_1G07040	-	GO:0016301	-	KOG3021-Predicted kinase[R]
AFUA_5G13740	172.40211499999998	256.482208	-0.573081277235	3.2977162685299995e-103	5.695211679519998e-102	-	AFUA_5G13740	-	GO:0004722;GO:0046872	-	KOG0697-Protein phosphatase 1B (formerly 2C)[T]
AFUA_2G05720	168.874893	92.614441	0.866645785637	6.845112361139999e-103	1.1799486757399998e-101	-	AFUA_2G05720	-	GO:0071470	-	-
AFUA_8G04060	52.436676	32.480206	0.691015452352	1.10585399031e-102	1.9026889683799996e-101	-	AFUA_8G04060	-	GO:0005618;GO:0005886;GO:0005975;GO:0008080;GO:0008360;GO:0009252;GO:0009254;GO:0071555;GO:0004553;GO:0004563;GO:0005576	K01207-ko00520 Amino sugar and nucleotide sugar metabolism;ko00531 Glycosaminoglycan degradation;ko01501 beta-Lactam resistance	-
AFUA_2G10240	67.68006899999999	118.839661	-0.812213450482	1.9028448604599993e-102	3.2678520411399993e-101	-	AFUA_2G10240	-	GO:0016491;GO:0055114	K00010-ko00562 Inositol phosphate metabolism;ko00521 Streptomycin biosynthesis	KOG2742-Predicted oxidoreductase[R]
AFUA_4G04680	146.342682	200.12883	-0.451578408569	2.792486758509999e-102	4.7867487173399986e-101	-	AFUA_4G04680	-	GO:0016310;GO:0016773;GO:0005737;GO:0005975;GO:0016301	-	KOG2517-Ribulose kinase and related carbohydrate kinases[G]
AFUA_4G08170	87.59404	53.549877	0.709949449305	2.8257522420099995e-102	4.834767544189999e-101	-	AFUA_4G08170	-	GO:0009450;GO:0019477;GO:0047949;GO:0004029;GO:0004777;GO:0009013	K00135-ko00650 Butanoate metabolism;ko00250 Alanine, aspartate and glutamate metabolism;ko00310 Lysine degradation;ko00350 Tyrosine metabolism;ko00760 Nicotinate and nicotinamide metabolism	KOG2451-Aldehyde dehydrogenase[C]
AFUA_8G00830	76.62867	135.264633	-0.819828503013	3.2895466205599993e-102	5.617862085759999e-101	-	AFUA_8G00830	-	-	-	-
AFUA_8G05030	68.675827	24.382523000000003	1.4939549608200002	3.4721963554999996e-102	5.918808787469999e-101	up	AFUA_8G05030	-	GO:0016021	-	-
AFUA_4G13010	58.849709	28.538823999999998	1.04410939457	5.250791544069999e-102	8.934110196519999e-101	up	AFUA_4G13010	-	GO:0000139;GO:0016021	-	-
AFUA_5G09310	290.15185499999995	406.326935	-0.485832850164	5.3378638705299985e-102	9.06550496831e-101	-	AFUA_5G09310	-	GO:0016021;GO:0043066;GO:0050848;GO:0000139;GO:0005795;GO:0006915	-	KOG2322-N-methyl-D-aspartate receptor glutamate-binding subunit[T]
AFUA_2G05910	327.24826	257.565491	0.34544620927299996	6.059083137919999e-102	1.0271429149999997e-100	-	AFUA_2G05910	-	GO:0005524;GO:0005536;GO:0005623;GO:0005829;GO:0006096;GO:0008865;GO:0019158;GO:0019318;GO:0001678;GO:0004340;GO:0004396	K00844-ko01200 Carbon metabolism;ko00010 Glycolysis / Gluconeogenesis;ko00051 Fructose and mannose metabolism;ko00052 Galactose metabolism;ko00500 Starch and sucrose metabolism;ko00520 Amino sugar and nucleotide sugar metabolism;ko00521 Streptomycin biosynthesis;ko00524 Neomycin, kanamycin and gentamicin biosynthesis;ko04066 HIF-1 signaling pathway;ko04910 Insulin signaling pathway;ko04973 Carboh…	KOG1369-Hexokinase[G]
AFUA_3G09830	37.065834	96.904678	-1.3864763392100001	7.512247744509999e-102	1.2711441266199998e-100	down	AFUA_3G09830	-	-	-	-
AFUA_2G13580	105.299484	57.64286800000001	0.8692843435500001	9.306940765439998e-102	1.5719337568e-100	-	AFUA_2G13580	-	-	-	-
AFUA_1G04960	77.966812	51.607285	0.595285411013	2.3640544311599995e-101	3.985553303819999e-100	-	AFUA_1G04960	-	GO:0043234;GO:0000329;GO:0005634;GO:0005829	-	KOG1859-Leucine-rich repeat proteins[R]
AFUA_5G10640	140.887527	90.441223	0.6394914868680001	2.4959834013499992e-101	4.200279197339999e-100	-	AFUA_5G10640	-	GO:0005634;GO:0005737;GO:0006437;GO:0006438;GO:0004831;GO:0004832;GO:0005524	K01866-ko00970 Aminoacyl-tRNA biosynthesis	KOG2144-Tyrosyl-tRNA synthetase, cytoplasmic[J]
AFUA_4G12590	12.381053	26.699575	-1.1086827575	7.957322815749998e-101	1.3366269437799998e-99	down	AFUA_4G12590	-	GO:0005622;GO:0008289	-	-
AFUA_1G09530	41.857459999999996	22.29826	0.9085536317120001	1.3393746109399996e-100	2.2457091609699993e-99	-	AFUA_1G09530	-	-	-	-
AFUA_5G02300	73.726639	32.799049	1.1685320049899999	1.6565868804499992e-100	2.7725240426399992e-99	up	AFUA_5G02300	-	GO:0004601;GO:0045461;GO:0046872	-	-
AFUA_5G11380	464.18798799999996	334.497345	0.47271443006700004	3.2339923349599987e-100	5.402704073189998e-99	-	AFUA_5G11380	-	GO:0005829;GO:0007015;GO:0007264;GO:0005094;GO:0005634;GO:0005737	-	KOG3205-Rho GDP-dissociation inhibitor[T]
AFUA_8G02040	73.25901	38.350742	0.933751714156	4.549140354329999e-100	7.586021188699998e-99	-	AFUA_8G02040	-	GO:0005634;GO:0005789;GO:0005829;GO:0006491;GO:0009101;GO:0016740;GO:0033164;GO:0000009;GO:0000032;GO:0000136	-	-
AFUA_1G12340	67.16413100000001	43.422352000000004	0.629253094882	1.5742115572499994e-99	2.6203648073199992e-98	-	AFUA_1G12340	-	GO:0006066;GO:0006631;GO:0006810;GO:0009437;GO:0016746;GO:0004092;GO:0005739;GO:0005743	K00624-ko04146 Peroxisome	KOG3719-Carnitine O-acyltransferase CPT2/YAT1[I]
AFUA_6G12180	14.916098999999999	38.75349	-1.37745596256	2.1738921381899994e-99	3.612035583409999e-98	down	AFUA_6G12180	-	GO:0005737;GO:0005777	-	-
AFUA_6G05160	40.983204	17.292637	1.24487489016	3.494720350469999e-99	5.796198347049999e-98	up	AFUA_6G05160	-	GO:0005634;GO:0005829;GO:0006357;GO:0046872;GO:0060237;GO:0071322;GO:0000978;GO:0001077;GO:0003676	-	KOG2462-C2H2-type Zn-finger protein[K]
AFUA_8G04340	61.145565000000005	30.355553000000004	1.01028740561	4.431010051559999e-99	7.335871856939997e-98	up	AFUA_8G04340	-	GO:0019343;GO:0019344;GO:0019346;GO:0030170;GO:0042802;GO:0044540;GO:0080146;GO:0004123;GO:0005737;GO:0016829	K01758-ko01230 Biosynthesis of amino acids;ko00260 Glycine, serine and threonine metabolism;ko00270 Cysteine and methionine metabolism;ko00450 Selenocompound metabolism	KOG0053-Cystathionine beta-lyases/cystathionine gamma-synthases[E]
AFUA_4G08760	58.439544999999995	29.87183	0.968159323265	4.935992713329998e-99	8.157237509189998e-98	-	AFUA_4G08760	-	GO:0003849;GO:0009073;GO:0009423	K01626-ko01230 Biosynthesis of amino acids;ko00400 Phenylalanine, tyrosine and tryptophan biosynthesis;ko02024 Quorum sensing	-
AFUA_2G12710	17.009766	3.043034	2.48278093589	1.2366062051799998e-98	2.0399570105199992e-97	up	AFUA_2G12710	-	GO:0016020;GO:0016021;GO:0034220;GO:0055085;GO:0071627;GO:0005215;GO:0006810;GO:0015293	-	KOG2504-Monocarboxylate transporter[G]
AFUA_2G10580	1406.848877	988.057983	0.509799751082	1.2867919337199999e-98	2.1189480769099997e-97	-	AFUA_2G10580	-	GO:0016021	-	-
AFUA_5G11750	156.385254	201.298111	-0.364229150604	1.5303922796299995e-98	2.5155823096399993e-97	-	AFUA_5G11750	-	GO:0005782;GO:0006515;GO:0016485;GO:0016558;GO:0004176;GO:0004252;GO:0005524	-	KOG2004-Mitochondrial ATP-dependent protease PIM1/LON[O]
AFUA_1G02590	24.641445	10.249047000000001	1.26559709161	2.2588478407699993e-98	3.706362633559999e-97	up	AFUA_1G02590	-	GO:0005634;GO:0005829;GO:0006360;GO:0000120;GO:0001169;GO:0003743	-	KOG2434-RNA polymerase I transcription factor[K]
AFUA_8G05170	14.902234	38.190940999999995	-1.3577018455599998	2.3944390662999997e-98	3.921852598809999e-97	down	AFUA_8G05170	-	GO:0042147;GO:0005737;GO:0044804;GO:0005768;GO:0045324;GO:0005829;GO:0006661;GO:0006914;GO:0006995;GO:0010008;GO:0016236;GO:0030433;GO:0032258;GO:0034045;GO:0000045;GO:0034271;GO:0000329;GO:0034272;GO:0000407	K08334-ko04140 Regulation of autophagy;ko04215 Apoptosis - multiple species	KOG2751-Beclin-like protein[T]
AFUA_1G06790	74.403633	103.05918100000001	-0.47002806025399996	2.510059894529999e-98	4.103925635719999e-97	-	AFUA_1G06790	-	GO:0034613;GO:0005634;GO:0043234;GO:0005635;GO:0005643;GO:0005737;GO:0005829;GO:0006606;GO:0006607;GO:0006610;GO:0006886;GO:0008139;GO:0008565;GO:0000060;GO:0031965;GO:0005525;GO:0034399;GO:0005622	-	KOG2171-Karyopherin (importin) beta 3[YU]
AFUA_3G12300	1013.9595949999999	767.683533	0.401416556544	4.0344758331099995e-98	6.58463653258e-97	-	AFUA_3G12300	-	GO:0005829;GO:0005840;GO:0006412;GO:0022625;GO:0002181;GO:0003735;GO:0005730	K02891-ko03010 Ribosome	KOG3434-60S ribosomal protein L22[J]
AFUA_3G08270	184.263992	121.80011699999999	0.597258654769	5.5842925543599984e-98	9.097949196969997e-97	-	AFUA_3G08270	-	GO:0006086;GO:0008152;GO:0016746;GO:0005198;GO:0005739;GO:0005967	-	-
AFUA_6G05200	1342.258667	1098.799683	0.28873432113499997	6.20497961239e-98	1.0091314016299997e-96	-	AFUA_6G05200	-	GO:0005840;GO:0006412;GO:0022625;GO:0002181;GO:0003735;GO:0005829	K02903-ko03010 Ribosome	KOG3412-60S ribosomal protein L28[J]
AFUA_7G04880	19.539206	7.516222999999999	1.3782920667299998	1.22585326202e-97	1.9901198019199995e-96	up	AFUA_7G04880	-	GO:0009845;GO:0010214;GO:0016125;GO:0016126;GO:0016758;GO:0016906;GO:0030259;GO:0052696;GO:0005773;GO:0005774;GO:0009813	-	KOG1809-Vacuolar protein sorting-associated protein[U]
AFUA_3G10960	357.984375	484.23492400000003	-0.43581051383999997	1.7299074802299995e-97	2.8034856259699996e-96	-	AFUA_3G10960	-	GO:0034605;GO:0043936;GO:0009986;GO:0016021;GO:0030428	-	-
AFUA_7G00480	46.440273	30.696773999999998	0.597289405971	3.4324861533199997e-97	5.55290598266e-96	-	AFUA_7G00480	-	GO:0006855;GO:0016021;GO:0042626;GO:0046677;GO:0005524;GO:0005773;GO:0005886	-	KOG0055-Multidrug/pheromone exporter, ABC superfamily[Q]
AFUA_4G00200	51.865189	25.052443	1.04981525661	3.478071548279999e-97	5.616780456469998e-96	up	AFUA_4G00200	-	-	-	-
AFUA_2G10750	202.91188	268.203339	-0.40247386432599996	3.6897398168899985e-97	5.9481707555999985e-96	-	AFUA_2G10750	-	GO:0004386;GO:0005524;GO:0005634;GO:0005737;GO:0006364;GO:0000184;GO:0003676;GO:0003723	K12823-ko03040 Spliceosome;ko05202 Transcriptional misregulation in cancers;ko05205 Proteoglycans in cancer	KOG0331-ATP-dependent RNA helicase[A]
AFUA_6G11380	258.04129	157.25820900000002	0.7144666054340001	3.9207912654099994e-97	6.30959503463e-96	-	AFUA_6G11380	-	GO:0016021;GO:0016031;GO:0030150;GO:0030943;GO:0031307;GO:0070096;GO:0005742;GO:0006605;GO:0015450	-	KOG4056-Translocase of outer mitochondrial membrane complex, subunit TOM20[U]
AFUA_4G12330	98.839638	53.930099	0.873999044588	3.9481750021499993e-97	6.3425743271899985e-96	-	AFUA_4G12330	-	GO:0016021;GO:0016811;GO:0030148;GO:0030173;GO:0030176;GO:0046512;GO:0070774;GO:0071602;GO:0005789;GO:0006672;GO:0008284	K04711-ko00600 Sphingolipid metabolism	KOG2329-Alkaline ceramidase[I]
AFUA_1G10950	83.559044	43.475883	0.942580657483	4.540712961129999e-97	7.281753102289998e-96	-	AFUA_1G10950	-	-	-	KOG4635-Vacuolar import and degradation protein[U]
AFUA_2G08580	106.564201	56.181427	0.923557688635	4.625458791089999e-97	7.404756203829998e-96	-	AFUA_2G08580	-	GO:0008614;GO:0036381;GO:0042819;GO:0042823;GO:0046982;GO:1903600;GO:0004359;GO:0005829;GO:0006541	K08681-ko00750 Vitamin B6 metabolism	KOG3210-Imidazoleglycerol-phosphate synthase subunit H-like[H]
AFUA_6G03750	40.013740999999996	19.375818	1.04623829795	4.784453801699999e-97	7.645989104979997e-96	up	AFUA_6G03750	-	GO:0009113;GO:0009116;GO:0042802;GO:0046872;GO:0004044;GO:0006189;GO:0006541	K00764-ko00230 Purine metabolism;ko00250 Alanine, aspartate and glutamate metabolism	KOG0572-Glutamine phosphoribosylpyrophosphate amidotransferase[F]
AFUA_1G09150	96.491249	62.643188	0.623240471903	9.072499269069997e-97	1.4473545194399996e-95	-	AFUA_1G09150	-	GO:0010821;GO:0016021;GO:0004252;GO:0005743;GO:0006465	-	KOG2980-Integral membrane protease of the rhomboid family involved in different forms of regulated intramembrane proteolysis[T]
AFUA_1G15000	223.517273	174.571411	0.356569011739	9.237586733569998e-97	1.4711416242699998e-95	-	AFUA_1G15000	-	GO:0009098;GO:0003852;GO:0005737;GO:0005739	K01649-ko01210 2-Oxocarboxylic acid metabolism;ko01230 Biosynthesis of amino acids;ko00620 Pyruvate metabolism;ko00290 Valine, leucine and isoleucine biosynthesis	KOG2367-Alpha-isopropylmalate synthase/homocitrate synthase[E]
AFUA_2G05630	121.530983	72.575218	0.743775254595	1.0308477996399998e-96	1.6388521581499998e-95	-	AFUA_2G05630	-	-	-	-
AFUA_6G14000	39.595383	16.328526	1.27793765279	1.95297150759e-96	3.0995004702299994e-95	up	AFUA_6G14000	-	GO:0016021	-	-
AFUA_1G07170	40.102306	19.040879999999998	1.07458504197	2.4525330472399995e-96	3.8856397073799996e-95	up	AFUA_1G07170	-	GO:0015385;GO:0016021;GO:0030004;GO:0005886;GO:0015079;GO:0015299	-	KOG4505-Na+/H+ antiporter[P]
AFUA_2G17840	99.559296	148.171356	-0.573638643594	2.5978714961099994e-96	4.108832838769999e-95	-	AFUA_2G17840	-	GO:0055085;GO:0005938;GO:0016021;GO:0022857	-	KOG0255-Synaptic vesicle transporter SVOP and related transporters (major facilitator superfamily)[R]
AFUA_4G04210	33.68959	9.328923	1.85252043067	3.6950497198699996e-96	5.834122242099999e-95	up	AFUA_4G04210	-	GO:0046872;GO:0004177;GO:0005576;GO:0009405	-	KOG2194-Aminopeptidases of the M20 family[OR]
AFUA_6G13380	195.741409	262.660492	-0.42425022455600003	8.349479992929999e-96	1.31604389272e-94	-	AFUA_6G13380	-	-	-	-
AFUA_6G06970	17.749071	5.611928	1.6611751101499999	9.051235097449998e-96	1.4242157106299995e-94	up	AFUA_6G06970	-	-	-	-
AFUA_6G00680	63.898410999999996	27.125088	1.23615223726	1.3644604210599996e-95	2.1433205078299994e-94	up	AFUA_6G00680	-	GO:0016021	-	-
AFUA_5G10270	549.329346	727.12323	-0.404528522322	3.611468721369999e-95	5.663299758129999e-94	-	AFUA_5G10270	-	GO:0034605;GO:0097308	K13993-ko04141 Protein processing in endoplasmic reticulum	KOG0710-Molecular chaperone (small heat-shock protein Hsp26/Hsp42)[O]
AFUA_8G04000	449.28189100000003	361.986786	0.31168387899	3.9271473233399997e-95	6.147855631169998e-94	-	AFUA_8G04000	-	GO:0016747;GO:0003985;GO:0005777;GO:0008152	K00626-ko01200 Carbon metabolism;ko01212 Fatty acid metabolism;ko00620 Pyruvate metabolism;ko00630 Glyoxylate and dicarboxylate metabolism;ko00640 Propanoate metabolism;ko00650 Butanoate metabolism;ko00720 Carbon fixation pathways in prokaryotes;ko00071 Fatty acid degradation;ko00072 Synthesis and degradation of ketone bodies;ko00280 Valine, leucine and isoleucine degradation;ko00310 Lysine degra…	KOG1390-Acetyl-CoA acetyltransferase[I]
AFUA_2G01040	273.205994	203.260712	0.42665775049599997	4.658766307319999e-95	7.280805408969998e-94	-	AFUA_2G01040	-	GO:0006069;GO:0008270;GO:0051903	K00121-ko01200 Carbon metabolism;ko01220 Degradation of aromatic compounds;ko00010 Glycolysis / Gluconeogenesis;ko00680 Methane metabolism;ko00071 Fatty acid degradation;ko00350 Tyrosine metabolism;ko00830 Retinol metabolism;ko00625 Chloroalkane and chloroalkene degradation;ko00626 Naphthalene degradation;ko00980 Metabolism of xenobiotics by cytochrome P450;ko00982 Drug metabolism - cytochrome P4…	KOG0022-Alcohol dehydrogenase, class III[Q]
AFUA_2G16240	83.930626	111.80825	-0.413757397945	5.863946328859999e-95	9.148750162229997e-94	-	AFUA_2G16240	-	GO:0016021;GO:0051301;GO:0005085;GO:0005622;GO:0007264	-	KOG3629-Guanine-nucleotide releasing factor[T]
AFUA_2G12610	45.326962	22.608009	1.00353552398	7.364783247529997e-95	1.1470867985399999e-93	up	AFUA_2G12610	-	GO:0005759;GO:0008203;GO:0016491	-	KOG1800-Ferredoxin/adrenodoxin reductase[F]
AFUA_2G04130	1375.452759	1677.727661	-0.286601957697	7.402838512889998e-95	1.1510663599899996e-93	-	AFUA_2G04130	-	GO:0003735;GO:0005840;GO:0006412;GO:0019843;GO:0022627;GO:0000028;GO:0000462;GO:0002181	K02949-ko03010 Ribosome	KOG1728-40S ribosomal protein S11[J]
AFUA_6G06420	52.707073	30.979578000000004	0.7666790845649999	1.2469151213999997e-94	1.9355571150899995e-93	-	AFUA_6G06420	-	GO:0007005;GO:0016021;GO:1900208;GO:0000001;GO:0005743;GO:0006873	-	-
AFUA_1G01640	105.855804	67.118652	0.657314727148	7.46752780821e-94	1.1572153783599999e-92	-	AFUA_1G01640	-	GO:0005874;GO:0007018;GO:0031514;GO:0035720;GO:0044458;GO:0097014;GO:0003777;GO:0005524;GO:0005737	-	KOG0242-Kinesin-like protein[Z]
AFUA_2G02490	63.154120999999996	26.052143	1.27747482661	9.410508825169998e-94	1.4558610711899996e-92	up	AFUA_2G02490	-	GO:0006572;GO:0006749;GO:0016034;GO:0004364;GO:0005737;GO:0006559	-	-
AFUA_4G06820	1868.175415	2111.477783	-0.17662314184099998	1.0706642177799998e-93	1.6536013631899998e-92	-	AFUA_4G06820	-	GO:0009986;GO:0031225;GO:0035556;GO:0035690;GO:0005829;GO:0005886;GO:0009277	-	-
AFUA_5G00770	396.054962	258.27533	0.6167908059080001	1.7977245294399995e-93	2.7718683908699998e-92	-	AFUA_5G00770	-	GO:0016021	-	-
AFUA_5G05960	156.426743	213.70784	-0.450152655605	2.2153786013899996e-93	3.410127094619999e-92	-	AFUA_5G05960	-	GO:0005737;GO:0005829;GO:0030003;GO:0035556;GO:0071473;GO:0004674;GO:0005524;GO:0005634	-	KOG0590-Checkpoint kinase and related serine/threonine protein kinases[D]
AFUA_4G13720	236.54869100000002	175.638123	0.429531155422	2.5860892835699997e-93	3.9741155017099985e-92	-	AFUA_4G13720	-	GO:1901196;GO:0004707;GO:0005524;GO:0005622;GO:0005634;GO:0005737;GO:0005829;GO:0007049;GO:0008360;GO:0010524;GO:0018107;GO:0032153;GO:0000165;GO:0044732;GO:0000196;GO:0051091;GO:0004672	K04464-ko04010 MAPK signaling pathway;ko04011 MAPK signaling pathway - yeast;ko04139 Regulation of mitophagy - yeast;ko04540 Gap junction;ko04912 GnRH signaling pathway;ko04921 Oxytocin signaling pathway;ko04722 Neurotrophin signaling pathway;ko05206 MicroRNAs in cancer	KOG0660-Mitogen-activated protein kinase[T]
AFUA_6G00550	46.766159	20.063361999999998	1.2209015647900001	3.152785015399999e-93	4.8368976777999985e-92	up	AFUA_6G00550	-	GO:0006487;GO:0008375;GO:0016740;GO:0051321;GO:0005737;GO:0005783;GO:0005794	-	-
AFUA_7G01090	102.327187	67.724251	0.5954450632180001	4.892251252229999e-93	7.493040395469999e-92	-	AFUA_7G01090	-	GO:0005886;GO:0005887;GO:0015171;GO:0015193;GO:0015297;GO:0016021;GO:0035524;GO:0005773;GO:0005783;GO:0005794	-	KOG1286-Amino acid transporters[E]
AFUA_5G07810	58.848358	30.282878999999998	0.958499792246	9.710149629899997e-93	1.4847496236399996e-91	-	AFUA_5G07810	-	GO:0016021;GO:0022857;GO:0055085;GO:0000139;GO:0005794;GO:0006810	-	KOG2766-Predicted membrane protein[S]
AFUA_1G04720	195.76315300000002	123.350174	0.666349492317	1.0780358947799994e-92	1.6456584430299996e-91	-	AFUA_1G04720	-	GO:0016853;GO:0005789;GO:0016021;GO:0016126	K09829-ko00100 Steroid biosynthesis	KOG4143-Sigma receptor and C-8 sterol isomerase[T]
AFUA_5G08220	92.051689	128.257996	-0.478532672648	4.623232973869999e-92	7.045837669609997e-91	-	AFUA_5G08220	-	GO:0005634;GO:0005777	-	-
AFUA_3G13820	418.306152	301.634094	0.471759708685	4.6805603575399994e-92	7.12141456052e-91	-	AFUA_3G13820	-	GO:0015031;GO:0016020;GO:0017089;GO:0035621;GO:0051861;GO:0070273;GO:0097001;GO:0005737;GO:0005802;GO:0006869	-	KOG3221-Glycolipid transfer protein[G]
AFUA_7G05370	292.618378	371.582306	-0.344661423837	5.173078505719998e-92	7.857786740129998e-91	-	AFUA_7G05370	-	GO:0051301;GO:0005525;GO:0005935;GO:0007049	-	KOG2655-Septin family protein (P-loop GTPase)[DZU]
AFUA_2G14570	80.707039	122.627007	-0.6035103376259999	6.80584189749e-92	1.0320885447499998e-90	-	AFUA_2G14570	-	GO:0005789;GO:0005794;GO:0006877;GO:0006882;GO:0008324;GO:0010043;GO:0016021;GO:0031965;GO:0061088;GO:0071577;GO:0098849;GO:0000329;GO:0005385;GO:0005774	-	KOG1483-Zn2+ transporter ZNT1 and related Cd2+/Zn2+ transporters (cation diffusion facilitator superfamily)[P]
AFUA_5G10120	40.026981	58.953438	-0.558603143789	1.46261332735e-91	2.2143677102399993e-90	-	AFUA_5G10120	-	GO:0016874;GO:0017000;GO:0019748;GO:0031177;GO:0003824;GO:0016491;GO:0016853	-	KOG1205-Predicted dehydrogenase[Q]
AFUA_6G14320	110.051041	76.706581	0.5207505287049999	1.6040212074999996e-91	2.4244688366299992e-90	-	AFUA_6G14320	-	-	-	-
AFUA_5G11890	77.284576	100.850212	-0.383961693263	1.7623704935699995e-91	2.6594459661199993e-90	-	AFUA_5G11890	-	GO:0005089;GO:0035023	-	-
AFUA_6G03460	111.92404199999999	76.558121	0.547892643059	2.794861572869999e-91	4.210589325419999e-90	-	AFUA_6G03460	-	GO:0046872;GO:0047730;GO:0005524;GO:0016887;GO:0035499	-	-
AFUA_8G02480	17.925273999999998	53.515018000000005	-1.57794864234	4.1488988267699994e-91	6.240296356269999e-90	down	AFUA_8G02480	-	GO:0016021	-	-
AFUA_8G04180	46.434853000000004	27.647284999999997	0.748070254896	5.169800721229997e-91	7.763134688239998e-90	-	AFUA_8G04180	-	GO:0000329;GO:0005783;GO:0005794	-	KOG2789-Putative Zn-finger protein[R]
AFUA_5G02480	29.952221	52.558964	-0.8112738538169999	6.325492438549999e-91	9.483087605339998e-90	-	AFUA_5G02480	-	GO:0004373;GO:0005978	K00693-ko00500 Starch and sucrose metabolism;ko04151 PI3K-Akt signaling pathway;ko04152 AMPK signaling pathway;ko04910 Insulin signaling pathway;ko04922 Glucagon signaling pathway;ko04931 Insulin resistance	KOG3742-Glycogen synthase[G]
AFUA_4G03322	1646.1772460000002	1449.8358150000001	0.18323014779599997	9.174476691589999e-91	1.3731879340799998e-89	-	AFUA_4G03322	-	-	-	-
AFUA_3G09780	183.672821	87.853378	1.0639684946799999	9.880091973799998e-91	1.4764001074499995e-89	up	AFUA_3G09780	-	GO:0005758;GO:0033617;GO:0004129;GO:0005634;GO:0005739	-	-
AFUA_3G11210	26.789431	8.780413000000001	1.6093032332600001	1.0916163757599998e-90	1.6285784017599995e-89	up	AFUA_3G11210	-	GO:0005743;GO:0016021	-	KOG2861-Uncharacterized conserved protein[S]
AFUA_1G03110	2715.1611329999996	2196.49292	0.305835969074	1.0986200223399998e-90	1.6363749685499996e-89	-	AFUA_1G03110	-	GO:0006412;GO:0022625;GO:0002181;GO:0003735;GO:0005840	K02905-ko03010 Ribosome	KOG3504-60S ribosomal protein L29[J]
AFUA_1G14330	91.09470400000001	71.296616	0.35353357939900004	1.6102971821099995e-90	2.3946341779299996e-89	-	AFUA_1G14330	-	GO:0046618;GO:0005524;GO:0016021;GO:0042626	-	KOG0065-Pleiotropic drug resistance proteins (PDR1-15), ABC superfamily[Q]
AFUA_5G14320	120.030014	74.33315999999999	0.691317357501	1.9140278982099996e-90	2.8417140004899995e-89	-	AFUA_5G14320	-	GO:0016021	-	-
AFUA_5G08500	55.007912	30.476929	0.851921604594	2.2758078038699995e-90	3.37339949028e-89	-	AFUA_5G08500	-	GO:0016021;GO:0004766;GO:0005737;GO:0008295	-	-
AFUA_2G05440	90.464989	42.963322	1.0742540111299999	3.2791874628999996e-90	4.8528811247599986e-89	up	AFUA_2G05440	-	GO:0005634	-	KOG2659-LisH motif-containing protein[Z]
AFUA_2G06170	28.719357000000002	12.552228	1.19407998598	9.816495281409999e-90	1.4504147522499997e-88	up	AFUA_2G06170	-	GO:0016021;GO:0005774;GO:0006865;GO:0006914	-	-
AFUA_4G11340	413.572083	337.324707	0.294000813004	1.1699454292699997e-89	1.7258569994199995e-88	-	AFUA_4G11340	-	GO:0004755;GO:0016491;GO:0019878	K00293-ko01230 Biosynthesis of amino acids;ko00300 Lysine biosynthesis;ko00310 Lysine degradation	KOG0172-Lysine-ketoglutarate reductase/saccharopine dehydrogenase[E]
AFUA_3G01610	44.915733	13.346418	1.7507682842299999	3.2856205390499994e-89	4.839061929919999e-88	up	AFUA_3G01610	-	GO:0008080	-	-
AFUA_5G08940	20.3894	6.962453999999999	1.55015152581	4.596939678739999e-89	6.759557466899998e-88	up	AFUA_5G08940	-	GO:0006551;GO:0006552;GO:0007563;GO:0016421;GO:0016874;GO:0004485;GO:0005524;GO:0005759	K01969-ko00280 Valine, leucine and isoleucine degradation	KOG0540-3-Methylcrotonyl-CoA carboxylase, non-biotin containing subunit/Acetyl-CoA carboxylase carboxyl transferase, subunit beta[EI]
AFUA_3G07860	76.595886	93.28025799999999	-0.284304872412	9.799320935209999e-89	1.4386403382599997e-87	-	AFUA_3G07860	-	GO:0016021;GO:0016740	-	-
AFUA_2G16060	86.554764	53.690585999999996	0.6889440770209999	1.4869506273199997e-88	2.1795191918e-87	-	AFUA_2G16060	-	GO:0016021;GO:0005576;GO:0006629;GO:0008081	-	-
AFUA_7G02030	208.67009	90.994919	1.1973659296799999	1.49602972867e-88	2.1893408032399993e-87	up	AFUA_7G02030	-	GO:0005739;GO:0033617	-	-
AFUA_7G02320	23.986677	8.487482	1.49882479253	1.6296934184099995e-88	2.381163161349999e-87	up	AFUA_7G02320	-	-	-	-
AFUA_4G06900	222.08373999999998	175.33021499999998	0.341029128941	2.1780590112899998e-88	3.1773428207399993e-87	-	AFUA_4G06900	-	GO:0006529;GO:0006541;GO:0042803;GO:0070981;GO:0004066;GO:0005524;GO:0005829	K01953-ko00250 Alanine, aspartate and glutamate metabolism	KOG0571-Asparagine synthase (glutamine-hydrolyzing)[E]
AFUA_5G03060	51.487774	26.809214	0.941500976029	2.2502722182199997e-88	3.277493001379999e-87	-	AFUA_5G03060	-	-	-	-
AFUA_3G13380	111.4487	71.88685600000001	0.632579874924	3.393379677749999e-88	4.934606624589999e-87	-	AFUA_3G13380	-	GO:0005524;GO:0005737;GO:0006015;GO:0009156;GO:0009165;GO:0016301;GO:0031505;GO:0000287;GO:0002189;GO:0004749	K00948-ko01200 Carbon metabolism;ko01230 Biosynthesis of amino acids;ko00030 Pentose phosphate pathway;ko00230 Purine metabolism	KOG1448-Ribose-phosphate pyrophosphokinase[FE]
AFUA_2G09090	302.60900899999996	224.493927	0.43077852102700004	4.0927721167799996e-88	5.942266141159998e-87	-	AFUA_2G09090	-	GO:0005743;GO:0006457;GO:0016020;GO:0016021;GO:0045861;GO:0000001;GO:0001302;GO:0005739	-	KOG3090-Prohibitin-like protein[O]
AFUA_2G04150	17.885025	7.595799	1.23547850044	7.564191480729999e-88	1.0965099618899997e-86	up	AFUA_2G04150	-	GO:0000982;GO:0003677;GO:0005634;GO:0006351;GO:0006357;GO:0008270;GO:0016021;GO:0000790;GO:0000978;GO:0000981	-	-
AFUA_1G11730	1531.418091	1306.7817380000001	0.22885000674699998	1.3979522625799995e-87	2.02329411589e-86	-	AFUA_1G11730	-	GO:0007264;GO:0015031;GO:0016192;GO:0005525;GO:0005622;GO:0005794	K07937-ko04072 Phospholipase D signaling pathway;ko04144 Endocytosis;ko05110 Vibrio cholerae infection;ko05134 Legionellosis	KOG0070-GTP-binding ADP-ribosylation factor Arf1[U]
AFUA_2G02640	4.169332	18.061054000000002	-2.11499392523	1.4445045819099996e-87	2.0873884892399996e-86	down	AFUA_2G02640	-	GO:0016021	-	-
AFUA_1G02270	27.963666999999997	13.777410999999999	1.0212487525299998	1.4600234896199996e-87	2.10650724482e-86	up	AFUA_1G02270	-	GO:0044732;GO:0003688;GO:0005634;GO:0043596	-	-
AFUA_6G13920	18.57937	6.0140970000000005	1.6272815406999999	2.0171118428899997e-87	2.9057143214199993e-86	up	AFUA_6G13920	-	GO:0003824;GO:0008152	-	KOG1176-Acyl-CoA synthetase[I]
AFUA_1G03200	9.439716	26.035025	-1.46363843114	2.6208937327899994e-87	3.769582314119999e-86	down	AFUA_1G03200	-	GO:0046677;GO:0055085;GO:0005215;GO:0005886;GO:0016021	-	KOG1330-Sugar transporter/spinster transmembrane protein[G]
AFUA_7G00280	56.446757999999996	29.057304	0.9579898698980001	2.7716105646499997e-87	3.9801365440799995e-86	-	AFUA_7G00280	-	GO:0022891;GO:0055085;GO:0005794;GO:0005887;GO:0016021	-	-
AFUA_3G03550	54.575782999999994	18.102282000000002	1.59208934674	4.431714390989999e-87	6.3541948549899984e-86	up	AFUA_3G03550	-	GO:0006351;GO:0008270;GO:0000981;GO:0003677;GO:0005634	-	-
AFUA_5G06050	20.846339999999998	7.072169000000001	1.5595694557799997	5.379541247069999e-87	7.701193962559999e-86	up	AFUA_5G06050	-	GO:0016757;GO:0005789;GO:0006506;GO:0016021	K08098-ko00563 Glycosylphosphatidylinositol(GPI)-anchor biosynthesis	KOG4123-Putative alpha 1,2 mannosyltransferase[G]
AFUA_4G07250	120.76338200000001	68.616112	0.815563779676	5.45595585352e-87	7.798458638449997e-86	-	AFUA_4G07250	-	GO:0003735;GO:0005763	-	-
AFUA_2G00220	56.317710999999996	31.415328999999996	0.842120008758	7.5563535182999985e-87	1.0783912269099999e-85	-	AFUA_2G00220	-	GO:0008237;GO:0046872;GO:0000324;GO:0004177;GO:0007039	-	KOG2194-Aminopeptidases of the M20 family[OR]
AFUA_3G05370	457.24591100000004	378.01620499999996	0.274522186492	7.760780079349999e-87	1.1058510933499997e-85	-	AFUA_3G05370	-	GO:0006103;GO:0009353;GO:0033512;GO:0042645;GO:0045252;GO:0004149;GO:0005739;GO:0006099	K00658-ko01200 Carbon metabolism;ko00020 Citrate cycle (TCA cycle);ko00310 Lysine degradation	KOG0559-Dihydrolipoamide succinyltransferase (2-oxoglutarate dehydrogenase, E2 subunit)[C]
AFUA_1G12660	126.930191	75.303185	0.753252471366	7.877086502239998e-87	1.1206890456399998e-85	-	AFUA_1G12660	-	-	-	-
AFUA_6G00300	116.979881	82.77918199999999	0.498920529128	8.987248233019999e-87	1.2766608022399998e-85	-	AFUA_6G00300	-	GO:0016021;GO:0017059;GO:0030148;GO:0030170;GO:0004758;GO:0005783;GO:0009058	K00654-ko00600 Sphingolipid metabolism;ko04071 Sphingolipid signaling pathway	KOG1357-Serine palmitoyltransferase[O]
AFUA_7G02010	20.8396	6.565521	1.66634618215	1.0807375526099998e-86	1.5328488708399996e-85	up	AFUA_7G02010	-	GO:0051213;GO:0032735;GO:0002678;GO:0070233;GO:0033555;GO:0002830;GO:0070234;GO:0033754;GO:0004833;GO:0005737;GO:0005829;GO:0006952;GO:0006954;GO:0034276;GO:0019441;GO:0036269;GO:0020037;GO:0042130;GO:0030485;GO:0043065;GO:0032421;GO:0002376;GO:0046007;GO:0032496;GO:0002534;GO:0046872;GO:0032693;GO:0002666	K00463-ko00380 Tryptophan metabolism;ko05143 African trypanosomiasis	-
AFUA_3G10460	716.1427610000001	526.997131	0.44245210548999997	1.5846321614199998e-86	2.2440829301399997e-85	-	AFUA_3G10460	-	GO:0015031;GO:0005622;GO:0005737;GO:0006810	-	KOG2104-Nuclear transport factor 2[U]
AFUA_5G02700	32.315414000000004	58.932708999999996	-0.866846110637	1.7256730386699997e-86	2.4400645654299994e-85	-	AFUA_5G02700	-	GO:0055085;GO:1903710;GO:0000297;GO:0005886;GO:0016021	-	KOG0255-Synaptic vesicle transporter SVOP and related transporters (major facilitator superfamily)[R]
AFUA_4G09330	27.739252	48.039806	-0.792301439656	2.1745365647499993e-86	3.070032067259999e-85	-	AFUA_4G09330	-	-	-	-
AFUA_5G10545	2176.8908690000003	1622.085327	0.424419372708	3.248220457989999e-86	4.578846755869999e-85	-	AFUA_5G10545	-	-	-	-
AFUA_6G02960	491.40963700000003	314.58963	0.643455035423	3.638675199359999e-86	5.121407524489999e-85	-	AFUA_6G02960	-	GO:0005743;GO:0055114;GO:0070469	K03946-ko00190 Oxidative phosphorylation;ko05010 Alzheimer's disease;ko05012 Parkinson's disease;ko05016 Huntington's disease;ko04932 Non-alcoholic fatty liver disease (NAFLD)	KOG3446-NADH:ubiquinone oxidoreductase NDUFA2/B8 subunit[C]
AFUA_6G13310	112.245827	60.924061	0.8815777949079999	6.255980401889999e-86	8.791801465549998e-85	-	AFUA_6G13310	-	GO:0005737;GO:0008540;GO:0032024;GO:0043425;GO:0045893;GO:0046676;GO:0070682;GO:0000502;GO:0003713;GO:0005634	-	KOG3129-26S proteasome regulatory complex, subunit PSMD9[O]
AFUA_2G04620	342.311615	415.800629	-0.280581695259	8.062047236359998e-86	1.1312674513799997e-84	-	AFUA_2G04620	-	GO:0006986;GO:0032940;GO:0005524;GO:0005622;GO:0005788	K09490-ko03060 Protein export;ko04141 Protein processing in endoplasmic reticulum;ko04918 Thyroid hormone synthesis;ko05020 Prion diseases	KOG0100-Molecular chaperones GRP78/BiP/KAR2, HSP70 superfamily[O]
AFUA_4G13200	59.568436	82.31231700000001	-0.466560247039	9.581756393439996e-86	1.3424667823699998e-84	-	AFUA_4G13200	-	-	-	-
AFUA_5G03690	195.862396	265.19723500000003	-0.437225295317	2.0162360184499995e-85	2.8205854938899995e-84	-	AFUA_5G03690	-	GO:0005789;GO:0006869	-	KOG1471-Phosphatidylinositol transfer protein SEC14 and related proteins[I]
AFUA_8G05020	21.324182999999998	7.966828	1.42041313491	2.0441671984799996e-85	2.85532003976e-84	up	AFUA_8G05020	-	GO:0004563;GO:0005975;GO:0016021	K12373-ko00520 Amino sugar and nucleotide sugar metabolism;ko00513 Various types of N-glycan biosynthesis;ko00531 Glycosaminoglycan degradation;ko00603 Glycosphingolipid biosynthesis - globo series;ko00604 Glycosphingolipid biosynthesis - ganglio series;ko00511 Other glycan degradation;ko04142 Lysosome	KOG2499-Beta-N-acetylhexosaminidase[G]
AFUA_8G05660	55.645454	77.081497	-0.470120760238	2.3612857718599994e-85	3.2932781105999995e-84	-	AFUA_8G05660	-	GO:0030479;GO:0003774;GO:0005524;GO:0016459	-	KOG0162-Myosin class I heavy chain[Z]
AFUA_6G02535	105.591949	248.073395	-1.23226718088	2.733804775319999e-85	3.8070609616899996e-84	down	AFUA_6G02535	-	-	-	-
AFUA_8G00390	14.536223000000001	0.35882	5.340248341190001	3.9900283776099993e-85	5.548068159509999e-84	up	AFUA_8G00390	-	GO:0008171	-	KOG3178-Hydroxyindole-O-methyltransferase and related SAM-dependent methyltransferases[R]
AFUA_4G08320	69.97013100000001	44.449337	0.654577292527	4.5236546342999997e-85	6.2805793225799995e-84	-	AFUA_4G08320	-	GO:0005737;GO:0005739;GO:0005759;GO:0005829;GO:0006397;GO:0006437;GO:0043039;GO:0003723;GO:0004831;GO:0005524	K01866-ko00970 Aminoacyl-tRNA biosynthesis	KOG2623-Tyrosyl-tRNA synthetase[J]
AFUA_3G11970	91.6343	129.196884	-0.49561164974399996	1.0647247214099998e-84	1.4760227500799998e-83	-	AFUA_3G11970	-	GO:0006351;GO:0006355;GO:0043565;GO:0046872;GO:0071469;GO:0003676;GO:0005634;GO:0005737	-	KOG3623-Homeobox transcription factor SIP1[K]
AFUA_5G09240	958.429993	767.9969480000001	0.319572478644	3.5141410361799993e-84	4.864311013239999e-83	-	AFUA_5G09240	-	GO:0046872;GO:0004784;GO:0005622;GO:0005737	K04565-ko04146 Peroxisome;ko04213 Longevity regulating pathway - multiple species;ko05014 Amyotrophic lateral sclerosis (ALS);ko05016 Huntington's disease;ko05020 Prion diseases	KOG0441-Cu2+/Zn2+ superoxide dismutase SOD1[P]
AFUA_4G14400	58.114414000000004	35.968323	0.692169140422	5.114298026569999e-84	7.06863563582e-83	-	AFUA_4G14400	-	GO:0046872	-	-
AFUA_3G11660	40.227641999999996	24.698748000000002	0.70374926258	5.4889324182599985e-84	7.57505590856e-83	-	AFUA_3G11660	-	GO:0006893;GO:0016021;GO:0032153;GO:0051286;GO:0005622;GO:0005886;GO:0006811	-	KOG1134-Uncharacterized conserved protein[R]
AFUA_7G00690	17.651463	3.796704	2.2169683302900003	6.738571194019999e-84	9.285710754629997e-83	up	AFUA_7G00690	-	GO:0070189;GO:0006559;GO:0097053;GO:0006569;GO:0006575;GO:0008483;GO:0008652;GO:0009058;GO:0016212;GO:0030170;GO:0042803;GO:0047312;GO:0047316;GO:0005654;GO:0047804;GO:0005737;GO:0047945;GO:0005829	-	KOG0257-Kynurenine aminotransferase, glutamine transaminase K[E]
AFUA_3G08200	56.743839	79.915138	-0.49400505356700003	8.745217287619999e-84	1.2032843816499999e-82	-	AFUA_3G08200	-	GO:0006013;GO:0006517;GO:0008270;GO:0009313;GO:0030246;GO:0000329;GO:0004559;GO:0005829	K01191-ko00511 Other glycan degradation	KOG4342-Alpha-mannosidase[G]
AFUA_5G09680	463.513855	348.46716299999997	0.41158974997000003	8.964344937179999e-84	1.2315939574099998e-82	-	AFUA_5G09680	-	GO:0006099;GO:0006105;GO:0006121;GO:0008177;GO:0009055;GO:0016021;GO:0045281;GO:0046872;GO:0000104;GO:0005739;GO:0005749	K00236-ko01200 Carbon metabolism;ko00020 Citrate cycle (TCA cycle);ko00190 Oxidative phosphorylation;ko05010 Alzheimer's disease;ko05012 Parkinson's disease;ko05016 Huntington's disease;ko04932 Non-alcoholic fatty liver disease (NAFLD)	KOG0449-Succinate dehydrogenase, cytochrome b subunit[G]
AFUA_8G05440	1192.7147220000002	1035.858032	0.20342272493500002	1.2042146748299998e-83	1.6519815323099997e-82	-	AFUA_8G05440	-	GO:0000276;GO:0015078;GO:0015986	K02127-ko00190 Oxidative phosphorylation;ko05010 Alzheimer's disease;ko05012 Parkinson's disease;ko05016 Huntington's disease	KOG3976-Mitochondrial F1F0-ATP synthase, subunit b/ATP4[C]
AFUA_2G14230	19.870598	6.979383	1.50946388245	1.9123046636199994e-83	2.6194589923599993e-82	up	AFUA_2G14230	-	GO:0016021;GO:0055085	-	-
AFUA_2G12630	139.15062	69.259178	1.00657016658	2.3448068593499994e-83	3.207124389339999e-82	up	AFUA_2G12630	-	GO:0005576	-	-
AFUA_7G05390	76.648399	43.097767	0.830642536066	3.3402363991099994e-83	4.5618510465599995e-82	-	AFUA_7G05390	-	GO:0006810;GO:0015095;GO:0015693;GO:0016021;GO:1990616;GO:0003735;GO:0005743;GO:0006412	-	KOG0770-Predicted mitochondrial carrier protein[C]
AFUA_8G06360	139.42036399999998	106.0047	0.39531306741800004	3.7601831690299994e-83	5.127775714209999e-82	-	AFUA_8G06360	-	GO:0030995;GO:0051118;GO:1904541;GO:1990819;GO:0005576;GO:0008237;GO:0016798	-	-
AFUA_8G00370	1.576447	0.093589	4.074193884990001	4.334261111479999e-83	5.901904368519999e-82	-	AFUA_8G00370	-	GO:0016747;GO:0019748;GO:0030639;GO:0031177;GO:0032259;GO:0046500;GO:0070995;GO:1902086;GO:2001293;GO:0008757;GO:0016491;GO:0016740	-	KOG1202-Animal-type fatty acid synthase and related proteins[I]
AFUA_1G09370	21.080420999999998	9.618843	1.13196840417	7.217068325869997e-83	9.812867642489998e-82	up	AFUA_1G09370	-	-	-	-
AFUA_7G06030	30.594542999999998	10.742589	1.5099326197799998	7.721303519279998e-83	1.0482979187999998e-81	up	AFUA_7G06030	-	GO:0046306;GO:0046872;GO:0000907;GO:0000908;GO:0044273	-	-
AFUA_2G17830	37.569725	74.026733	-0.978475804066	9.922036849669999e-83	1.3451008718899998e-81	-	AFUA_2G17830	-	GO:0016021	-	-
AFUA_4G06890	349.02005	431.83370999999994	-0.307165951397	1.1145012664499999e-82	1.5086741408399994e-81	-	AFUA_4G06890	-	GO:0008144;GO:0008168;GO:0008398;GO:0016021;GO:0016126;GO:0016705;GO:0020037;GO:0035690;GO:0004497;GO:0005506;GO:0005789	K05917-ko00100 Steroid biosynthesis	KOG0684-Cytochrome P450[Q]
AFUA_2G14630	34.008522	13.176538	1.3679249414899999	1.9810960220299997e-82	2.67782509292e-81	up	AFUA_2G14630	-	GO:0016787;GO:0102211;GO:0005737;GO:0008152;GO:0016740	-	-
AFUA_5G08965	200.520035	104.608711	0.938743398038	2.0698346519999993e-82	2.793669790569999e-81	-	AFUA_5G08965	-	GO:0031305;GO:0033617;GO:0005634;GO:0005758;GO:0005829	-	KOG4114-Cytochrome c oxidase assembly protein PET191[O]
AFUA_2G01740	27.716040000000003	10.24959	1.4351549426899999	3.124247754589999e-82	4.210644301759999e-81	up	AFUA_2G01740	-	GO:0015689;GO:0016021;GO:0031966;GO:0005739;GO:0005773;GO:0015098	-	-
AFUA_6G12280	543.712708	417.047852	0.382631620366	9.531526804009999e-82	1.2827149741399997e-80	-	AFUA_6G12280	-	GO:0030150;GO:0031305;GO:0005744;GO:0008137;GO:0015450	-	-
AFUA_5G07000	90.258659	53.035323999999996	0.767111762133	1.0428590491399997e-81	1.40138942297e-80	-	AFUA_5G07000	-	GO:0016491;GO:0055114;GO:0005634;GO:0005829;GO:0006740	-	KOG2742-Predicted oxidoreductase[R]
AFUA_4G05920	229.31121800000003	146.852798	0.642936180158	1.1903586838299998e-81	1.5972670094299998e-80	-	AFUA_4G05920	-	GO:0042407;GO:0046337;GO:1990050;GO:2001246;GO:0005758;GO:0031314;GO:0032048	-	KOG3336-Predicted member of the intramitochondrial sorting protein family[U]
AFUA_7G00380	62.401835999999996	23.430956	1.4131726585799997	1.2417948376399998e-81	1.6638604775099997e-80	up	AFUA_7G00380	-	GO:0008080	-	-
AFUA_5G03430	25.037397	37.099022	-0.567296574168	1.4456367839199995e-81	1.93416956337e-80	-	AFUA_5G03430	-	GO:0051572;GO:0006338;GO:0006351;GO:0008270;GO:0016706;GO:0030466;GO:0030702;GO:0031507;GO:0031618;GO:0031934;GO:0034630;GO:0034647;GO:0000070;GO:0048189;GO:0003677;GO:0051567;GO:0005634	-	KOG1246-DNA-binding protein jumonji/RBP2/SMCY, contains JmjC domain[R]
AFUA_3G10770	77.241203	40.220131	0.941452853229	1.9445692170699995e-81	2.5979331847799993e-80	-	AFUA_3G10770	-	GO:0016021;GO:0005886;GO:0006869;GO:0006950	-	-
AFUA_2G12910	142.85429399999998	186.899155	-0.387715644132	1.9801365657899999e-81	2.6416169692899996e-80	-	AFUA_2G12910	-	GO:0005634;GO:0006351;GO:0006355	-	-
AFUA_5G13100	48.602745	118.982941	-1.2916450419299998	2.2417145426899993e-81	2.9862492569399994e-80	down	AFUA_5G13100	-	-	-	-
AFUA_6G09100	199.926651	256.06286600000004	-0.357027248043	2.3651435768899994e-81	3.1461194545199998e-80	-	AFUA_6G09100	-	GO:0003824	-	KOG0672-Halotolerance protein HAL3 (contains flavoprotein domain)[PD]
AFUA_5G03330	54.373966	30.496908	0.834253082071	5.217743713329998e-81	6.930639376789999e-80	-	AFUA_5G03330	-	GO:0016491;GO:0045122	-	-
AFUA_1G12640	23.223726	52.169571000000005	-1.16760911401	5.627097033319999e-81	7.463606367679998e-80	down	AFUA_1G12640	-	GO:0008237;GO:0008270;GO:0016925;GO:0070628;GO:0005634;GO:0005829;GO:0006974	-	KOG4842-Protein involved in sister chromatid separation and/or segregation[D]
AFUA_5G01940	79.822716	52.617512	0.601256335159	6.513846995319998e-81	8.62733260316e-80	-	AFUA_5G01940	-	GO:0005737;GO:0005829;GO:0034599;GO:2000815;GO:0000166;GO:0003676;GO:0003723	-	KOG0108-mRNA cleavage and polyadenylation factor I complex, subunit RNA15[A]
AFUA_8G01400	23.008738	5.479861	2.0699706518200003	8.177534522789999e-81	1.0815259379599997e-79	up	AFUA_8G01400	-	GO:0006810;GO:0016021;GO:0055085;GO:0003735;GO:0005743;GO:0006412	-	KOG0768-Mitochondrial carrier protein PET8[C]
AFUA_2G13470	77.506523	39.730312	0.964077610784	1.0389609375899997e-80	1.3721141220199998e-79	-	AFUA_2G13470	-	GO:0008252;GO:0016787;GO:0005829;GO:0006206;GO:0008152	K18551-ko00760 Nicotinate and nicotinamide metabolism	KOG3109-Haloacid dehalogenase-like hydrolase[R]
AFUA_4G06080	34.676716	16.694094	1.05462947755	1.9707642481299994e-80	2.59898064528e-79	up	AFUA_4G06080	-	GO:0005355;GO:0005794;GO:0005887;GO:0016021;GO:0022891;GO:0035428;GO:0046323;GO:0098704;GO:0000139;GO:0000329;GO:0005351	-	KOG0254-Predicted transporter (major facilitator superfamily)[R]
AFUA_2G12920	30.911009000000004	17.686525	0.805470128449	2.1570540559099995e-80	2.8405840607599995e-79	-	AFUA_2G12920	-	GO:0005778;GO:0006626;GO:0008568;GO:0016021;GO:0016887;GO:0031122;GO:0005524;GO:0005634;GO:0005741	-	KOG0737-AAA+-type ATPase[O]
AFUA_3G14710	20.144371	4.935299	2.02916736198	3.3974750099399995e-80	4.4676796380799993e-79	up	AFUA_3G14710	-	GO:1900563;GO:0046872;GO:0051213;GO:1900560	-	-
AFUA_1G12180	77.752953	107.440468	-0.466568120234	3.94579036143e-80	5.1813124503599984e-79	-	AFUA_1G12180	-	GO:0007029;GO:0016021;GO:0003924;GO:0005525;GO:0005789	-	KOG2203-GTP-binding protein[R]
AFUA_6G09730	34.713017	16.111082	1.10742337217	5.087183024069999e-80	6.67058685706e-79	up	AFUA_6G09730	-	GO:0010241;GO:0016021;GO:0016705;GO:0020037;GO:0043386;GO:0052615;GO:0052616;GO:0052617;GO:0004497;GO:0005506;GO:0009686	-	KOG0158-Cytochrome P450 CYP3/CYP5/CYP6/CYP9 subfamilies[Q]
AFUA_3G00350	118.17900800000001	45.820396	1.3669119618099999	5.637991713999999e-80	7.382320587109999e-79	up	AFUA_3G00350	-	-	-	-
AFUA_1G07700	46.215267	25.654652	0.849149062216	9.490357027879999e-80	1.2408911426399997e-78	-	AFUA_1G07700	-	GO:0008643;GO:0016021;GO:0022891	-	KOG0254-Predicted transporter (major facilitator superfamily)[R]
AFUA_6G08920	101.32582099999999	131.899246	-0.380434452493	1.7260630301499997e-79	2.2536752046099994e-78	-	AFUA_6G08920	-	GO:0009337;GO:0016903;GO:0019344;GO:0070814;GO:0000103;GO:0004783;GO:0009086	K00380-ko00920 Sulfur metabolism	KOG1158-NADP/FAD dependent oxidoreductase[C]
AFUA_6G08460	21.645353	8.048903	1.4271932545800001	2.5914511137399994e-79	3.3787970965999996e-78	up	AFUA_6G08460	-	GO:0016712;GO:0020037;GO:0005506;GO:0005789;GO:0016021	-	KOG0157-Cytochrome P450 CYP4/CYP19/CYP26 subfamilies[QI]
AFUA_1G04480	16.065468	6.582628	1.28722743325	5.390475589679999e-79	7.018292475679999e-78	up	AFUA_1G04480	-	GO:0070822	-	-
AFUA_3G07940	45.30624	26.112696	0.794958349342	5.753832771349999e-79	7.480795290999999e-78	-	AFUA_3G07940	-	GO:0005622;GO:0005634;GO:0005737;GO:0005829;GO:0007165;GO:0016042;GO:0019220;GO:0034644;GO:0035556;GO:0044242;GO:0048017;GO:0004435;GO:0004871;GO:0005509	-	KOG0169-Phosphoinositide-specific phospholipase C[T]
AFUA_2G15240	27.784781	14.389257	0.9493027696240001	6.580603919609999e-79	8.54364726093e-78	-	AFUA_2G15240	-	GO:0005886;GO:0015031;GO:0016021;GO:0055085;GO:1901583;GO:1901584;GO:0005783;GO:0005789;GO:0005794	-	KOG2262-Sexual differentiation process protein ISP4[T]
AFUA_2G08800	63.50838100000001	38.839771	0.70941229772	6.905485866099999e-79	8.952816534849998e-78	-	AFUA_2G08800	-	GO:0006865;GO:0015171;GO:0015183;GO:0015297;GO:0016021;GO:0089711;GO:0005313;GO:0005886;GO:0005887	-	KOG1286-Amino acid transporters[E]
AFUA_1G13190	22.565552	7.4932929999999995	1.59045030086	8.062237625259999e-79	1.0437819597799999e-77	up	AFUA_1G13190	-	GO:0005634;GO:0006351;GO:0006878;GO:0008270;GO:0045893;GO:0003677;GO:0003700;GO:0005507	-	-
AFUA_3G11870	28.850815	14.235686999999999	1.0190999560299998	1.0405356979199999e-78	1.3452431319299998e-77	up	AFUA_3G11870	-	GO:0008013;GO:0016055;GO:0051219	K03362-ko04120 Ubiquitin mediated proteolysis;ko04310 Wnt signaling pathway;ko04340 Hedgehog signaling pathway;ko04341 Hedgehog signaling pathway - Fly;ko04390 Hippo signaling pathway;ko04114 Oocyte meiosis;ko04624 Toll and Imd signaling pathway;ko04710 Circadian rhythm;ko05131 Shigellosis	KOG0281-Beta-TrCP (transducin repeats containing)/Slimb proteins[S]
AFUA_6G12360	39.418552000000005	24.046232	0.713063937369	1.3428061294799998e-78	1.7335947295799997e-77	-	AFUA_6G12360	-	GO:0005783;GO:0005789;GO:0006491;GO:0008152;GO:0016020;GO:0016021;GO:0030433;GO:0000139;GO:0004571;GO:0005509	K01230-ko00510 N-Glycan biosynthesis;ko00513 Various types of N-glycan biosynthesis;ko04141 Protein processing in endoplasmic reticulum	KOG2431-1, 2-alpha-mannosidase[G]
AFUA_4G00890	6.345586	0.29636	4.42033075579	1.50052992163e-78	1.9345067126899997e-77	up	AFUA_4G00890	-	-	-	-
AFUA_6G12590	0.0001	19.432913	-17.568142652	2.6717569363699996e-78	3.4396535103799996e-77	down	AFUA_6G12590	-	-	-	-
AFUA_3G06560	76.347298	45.156532	0.757642407564	3.1279616635099993e-78	4.02135294869e-77	-	AFUA_3G06560	-	GO:0046872;GO:0051539;GO:0005739;GO:0009249;GO:0016992	K03644-ko00785 Lipoic acid metabolism	KOG2672-Lipoate synthase[H]
AFUA_3G06140	190.65815700000002	232.641754	-0.287121795843	3.46407007503e-78	4.447247564939999e-77	-	AFUA_3G06140	-	GO:0006897;GO:0030036;GO:0030479;GO:0030674;GO:0030866;GO:0030950;GO:0032153;GO:0034613;GO:0051285;GO:0051519;GO:0005543;GO:0005546;GO:0005737	-	KOG0980-Actin-binding protein SLA2/Huntingtin-interacting protein Hip1[Z]
AFUA_2G14190	114.273407	61.7579	0.887794106035	4.795762539019999e-78	6.148327879069998e-77	-	AFUA_2G14190	-	GO:0015450;GO:0016021;GO:0030150;GO:0031305;GO:0005739;GO:0005744;GO:0015266	-	KOG3324-Mitochondrial import inner membrane translocase, subunit TIM23[U]
AFUA_1G14440	50.635597	28.142415999999997	0.8474057732889999	5.093551631749999e-78	6.521021247609999e-77	-	AFUA_1G14440	-	GO:0010043;GO:0016020;GO:0016021;GO:0061088;GO:0005385;GO:0005774;GO:0008324	-	KOG1485-Mitochondrial Fe2+ transporter MMT1 and related transporters (cation diffusion facilitator superfamily)[P]
AFUA_8G00440	30.698833	17.413685	0.817962281884	5.842390857809999e-78	7.469334423079998e-77	-	AFUA_8G00440	-	GO:0050661;GO:1902086;GO:0004497;GO:0004499;GO:0050660	-	KOG1399-Flavin-containing monooxygenase[Q]
AFUA_3G11610	672.574768	920.781555	-0.45316427743500004	6.963352796579999e-78	8.890105754859999e-77	-	AFUA_3G11610	-	GO:0006281;GO:0006351;GO:0006355;GO:0003677;GO:0005634;GO:0005694	-	KOG0381-HMG box-containing protein[R]
AFUA_4G01242	24.655720000000002	7.604477	1.69700144852	1.0363892118599998e-77	1.3213244730199998e-76	up	AFUA_4G01242	-	GO:0016021	-	-
AFUA_2G10610	132.674484	170.904678	-0.365300949174	1.6819040301999999e-77	2.1413453109299997e-76	-	AFUA_2G10610	-	GO:0006886;GO:0006888;GO:0006890;GO:0006891;GO:0016192;GO:0030117;GO:0030126;GO:1901998;GO:0005198;GO:0005794;GO:0005829	-	KOG0276-Vesicle coat complex COPI, beta' subunit[U]
AFUA_3G01196	197.06530800000002	73.62338299999999	1.4204378738299999	2.4427693215499996e-77	3.1057585089599993e-76	up	AFUA_3G01196	-	GO:0016021	-	-
AFUA_1G15520	8.66025	2.94453	1.55637130026	3.639058392469999e-77	4.620349310719999e-76	up	AFUA_1G15520	-	GO:0016787;GO:0016829;GO:0046872;GO:0004075;GO:0004847;GO:0005524	K01941-ko00220 Arginine biosynthesis;ko00791 Atrazine degradation	KOG0238-3-Methylcrotonyl-CoA carboxylase, biotin-containing subunit/Propionyl-CoA carboxylase, alpha chain/Acetyl-CoA carboxylase, biotin carboxylase subunit[IE]
AFUA_7G01420	58.038563	40.390896000000005	0.5229816495699999	4.029885883209999e-77	5.109517845029999e-76	-	AFUA_7G01420	-	GO:0005737;GO:0006428;GO:0008270;GO:0002161;GO:0004822;GO:0005524	K01870-ko00970 Aminoacyl-tRNA biosynthesis	KOG0433-Isoleucyl-tRNA synthetase[J]
AFUA_2G10550	133.37294	183.755478	-0.46232127108300003	6.325803806429999e-77	8.009494365629999e-76	-	AFUA_2G10550	-	GO:0071400;GO:0001094;GO:0097235;GO:0001102;GO:0001190;GO:0003676;GO:0005634;GO:0006325;GO:0007031;GO:0031936;GO:0046872;GO:0061410;GO:0061424;GO:0000978;GO:0061425;GO:0000982;GO:0061429;GO:0001093	-	KOG3623-Homeobox transcription factor SIP1[K]
AFUA_2G03110	87.237785	59.432835	0.553692939428	7.232312278929997e-77	9.144702544989999e-76	-	AFUA_2G03110	-	GO:0016021;GO:0046496;GO:0046872;GO:0047386;GO:0000329;GO:0004035;GO:0006470	K01077-ko00790 Folate biosynthesis;ko00627 Aminobenzoate degradation;ko02020 Two-component system	KOG4126-Alkaline phosphatase[P]
AFUA_4G09060	106.55808999999999	139.92073100000002	-0.392969603416	1.0675157033999997e-76	1.34793992452e-75	-	AFUA_4G09060	-	GO:0006487;GO:0016021;GO:0016779;GO:0030176;GO:0004168;GO:0005783;GO:0005789	-	KOG2468-Dolichol kinase[I]
AFUA_4G08330	51.719246000000005	31.797749	0.701776603618	2.0503825776899997e-76	2.5854481681699997e-75	-	AFUA_4G08330	-	GO:0005737;GO:0005739;GO:0005759;GO:0006418;GO:0070146;GO:0003676;GO:0004815;GO:0005524	K01876-ko00970 Aminoacyl-tRNA biosynthesis	KOG2411-Aspartyl-tRNA synthetase, mitochondrial[J]
AFUA_8G00100	5.867335	0.19194	4.93397806274	2.1052463269199998e-76	2.65099759771e-75	up	AFUA_8G00100	-	GO:0005634;GO:0005737;GO:0006422;GO:0003723;GO:0004815;GO:0005524	K01876-ko00970 Aminoacyl-tRNA biosynthesis	KOG0556-Aspartyl-tRNA synthetase[J]
AFUA_5G00920	23.109806	7.528975	1.6179797750100002	2.6596551517499996e-76	3.344552687419999e-75	up	AFUA_5G00920	-	GO:0030639;GO:0050832;GO:0016746;GO:0016787;GO:0017000	-	-
AFUA_7G04730	136.112808	101.30584	0.426085484657	2.848466087369999e-76	3.5770982720599994e-75	-	AFUA_7G04730	-	GO:0015686;GO:0016021;GO:0055072;GO:0055085;GO:0005623;GO:0006811;GO:0010106	-	-
AFUA_6G13850	35.780949	21.462104999999998	0.7374000694230001	3.4838477040199983e-76	4.369048789579999e-75	-	AFUA_6G13850	-	GO:0012505;GO:0017137;GO:0031338;GO:0090630;GO:1902018;GO:0005096;GO:0005622;GO:0006886	-	KOG1102-Rab6 GTPase activator GAPCenA and related TBC domain proteins[R]
AFUA_4G12450	563.528137	490.46994000000007	0.20032292703200003	3.518391058139999e-76	4.40636594425e-75	-	AFUA_4G12450	-	-	-	-
AFUA_7G05040	1.7404979999999999	7.087741	-2.02582572967	4.1831593759599985e-76	5.231791040179999e-75	down	AFUA_7G05040	-	GO:0003824;GO:0016021	-	-
AFUA_2G13040	259.125458	184.55838	0.489573515647	4.881907761059999e-76	6.09741668121e-75	-	AFUA_2G13040	-	GO:0000774;GO:0005759;GO:0006457	-	KOG3003-Molecular chaperone of the GrpE family[O]
AFUA_4G07910	52.784896999999994	36.534126	0.530880505263	5.29319192219e-76	6.602145209179999e-75	-	AFUA_4G07910	-	GO:0005739;GO:0008237;GO:0046872	-	KOG2019-Metalloendoprotease HMP1 (insulinase superfamily)[RO]
AFUA_7G05210	84.267792	56.580695999999996	0.574671400466	8.891726022239999e-76	1.1075553184699998e-74	-	AFUA_7G05210	-	GO:0005829;GO:0006207;GO:0006241;GO:0006541;GO:0044210;GO:0070317;GO:0003883;GO:0005524;GO:0005737	K01937-ko00240 Pyrimidine metabolism	KOG2387-CTP synthase (UTP-ammonia lyase)[F]
AFUA_4G14640	26.721079	11.570943	1.20747182026	9.11672211236e-76	1.13404631141e-74	up	AFUA_4G14640	-	GO:0005887;GO:0016021;GO:0032153;GO:0034755;GO:0051286;GO:0055072;GO:0055085;GO:0071577;GO:0000139;GO:0005381;GO:0005794	-	-
AFUA_2G06030	189.60038799999998	117.813675	0.686454909592	1.9347540494899996e-75	2.4034292881999994e-74	-	AFUA_2G06030	-	GO:0006412;GO:0022627;GO:0032543;GO:0003735;GO:0005763;GO:0005840	K02963-ko03010 Ribosome	KOG3162-Mitochondrial/chloroplast ribosomal protein S18[J]
AFUA_4G11730	435.51934800000004	546.396973	-0.327212679073	1.9546450414499996e-75	2.42486625425e-74	-	AFUA_4G11730	-	GO:0047956;GO:0005622;GO:0006071;GO:0047953	-	KOG1577-Aldo/keto reductase family proteins[R]
AFUA_4G11310	203.40335100000001	276.056641	-0.440620860673	2.5034618812899993e-75	3.1015298273599998e-74	-	AFUA_4G11310	-	GO:0042132;GO:0042597;GO:0046872;GO:0072593;GO:0005829;GO:0005975;GO:0006094	K03841-ko01200 Carbon metabolism;ko00010 Glycolysis / Gluconeogenesis;ko00030 Pentose phosphate pathway;ko00051 Fructose and mannose metabolism;ko00710 Carbon fixation in photosynthetic organisms;ko00680 Methane metabolism;ko04152 AMPK signaling pathway;ko04910 Insulin signaling pathway	KOG1458-Fructose-1,6-bisphosphatase[G]
AFUA_5G03500	106.803078	82.517258	0.372185437997	2.6072616156099995e-75	3.2257853725399998e-74	-	AFUA_5G03500	-	GO:0006487;GO:0006491;GO:0017177;GO:0030246;GO:0033919;GO:0004553;GO:0005783;GO:0005975	K05546-ko00510 N-Glycan biosynthesis;ko04141 Protein processing in endoplasmic reticulum	KOG1066-Glucosidase II catalytic (alpha) subunit and related enzymes, glycosyl hydrolase family 31[GMO]
AFUA_5G08290	221.235504	156.866806	0.496042827394	2.9002030836699997e-75	3.5834052865999994e-74	-	AFUA_5G08290	-	GO:0019568;GO:0032866;GO:0032867;GO:0042843;GO:0005634;GO:0005829;GO:0016491	-	KOG1577-Aldo/keto reductase family proteins[R]
AFUA_1G09470	266.563843	205.96048000000002	0.372113567508	3.899756518159999e-75	4.8119649798499994e-74	-	AFUA_1G09470	-	GO:0008453;GO:0008483;GO:0019265	K00830-ko01200 Carbon metabolism;ko00630 Glyoxylate and dicarboxylate metabolism;ko00680 Methane metabolism;ko00250 Alanine, aspartate and glutamate metabolism;ko00260 Glycine, serine and threonine metabolism;ko04146 Peroxisome	KOG2862-Alanine-glyoxylate aminotransferase AGT1[R]
AFUA_5G00580	14.220038	2.979691	2.2546906871	4.60491635877e-75	5.674465205149999e-74	up	AFUA_5G00580	-	-	-	KOG2458-Endoplasmic reticulum protein EP58, contains filamin rod domain and KDEL motif[R]
AFUA_8G00510	6.3098849999999995	0.035961	7.455036761830001	5.111586308199999e-75	6.290394647989999e-74	up	AFUA_8G00510	-	GO:0016705;GO:0020037;GO:0045122;GO:0004497;GO:0005506;GO:0016021	-	KOG0156-Cytochrome P450 CYP2 subfamily[Q]
AFUA_6G02290	215.77211	117.22903400000001	0.880178473933	5.269311785959998e-75	6.47583644724e-74	-	AFUA_6G02290	-	-	-	-
AFUA_2G11970	47.754494	70.689842	-0.565866411043	8.87490417567e-75	1.0892465724899997e-73	-	AFUA_2G11970	-	GO:0046872;GO:0004622;GO:0004623;GO:0009395	K16342-ko00564 Glycerophospholipid metabolism;ko00565 Ether lipid metabolism;ko00590 Arachidonic acid metabolism;ko00591 Linoleic acid metabolism;ko00592 alpha-Linolenic acid metabolism;ko04014 Ras signaling pathway;ko04010 MAPK signaling pathway;ko04370 VEGF signaling pathway;ko04072 Phospholipase D signaling pathway;ko04611 Platelet activation;ko04664 Fc epsilon RI signaling pathway;ko04912 GnR…	KOG1325-Lysophospholipase[I]
AFUA_2G12150	6.446626999999999	9.959078	-0.627467673448	9.085237190129998e-75	1.1135766755699998e-73	-	AFUA_2G12150	-	GO:0005654;GO:0006364;GO:0016887;GO:0000027;GO:0005524;GO:0005634	K14572-ko03008 Ribosome biogenesis in eukaryotes	KOG1808-AAA ATPase containing von Willebrand factor type A (vWA) domain[R]
AFUA_4G11012	53.878547999999995	38.207836	0.495842422183	1.1937190197e-74	1.46119462452e-73	-	AFUA_4G11012	-	GO:0033047;GO:0051301;GO:0005634;GO:0005829;GO:0031618	-	KOG2073-SAP family cell cycle dependent phosphatase-associated protein[D]
AFUA_6G11140	42.146049	24.254141	0.797166306384	1.7492981870499998e-74	2.1384183016999998e-73	-	AFUA_6G11140	-	GO:0015297;GO:0016021;GO:0006556;GO:0006855;GO:0015238	-	KOG1347-Uncharacterized membrane protein, predicted efflux pump[R]
AFUA_7G01830	310.893677	385.135651	-0.308945400584	2.6455510383899996e-74	3.229747653639999e-73	-	AFUA_7G01830	-	GO:0006011;GO:0046872;GO:0003983;GO:0005634;GO:0005829	K00963-ko00040 Pentose and glucuronate interconversions;ko00052 Galactose metabolism;ko00500 Starch and sucrose metabolism;ko00520 Amino sugar and nucleotide sugar metabolism	KOG2638-UDP-glucose pyrophosphorylase[G]
AFUA_7G05670	72.503456	44.945538	0.689871866988	4.16943988544e-74	5.083403198079999e-73	-	AFUA_7G05670	-	GO:0005524;GO:0005737;GO:0006015;GO:0009156;GO:0009165;GO:0016301;GO:0031505;GO:0000287;GO:0002189;GO:0004749	K00948-ko01200 Carbon metabolism;ko01230 Biosynthesis of amino acids;ko00030 Pentose phosphate pathway;ko00230 Purine metabolism	KOG1448-Ribose-phosphate pyrophosphokinase[FE]
AFUA_4G11070	66.86754599999999	84.299461	-0.334217234566	4.174837095429999e-74	5.0832507226699995e-73	-	AFUA_4G11070	-	GO:0015031;GO:0016787;GO:0031965;GO:0051028;GO:0003723;GO:0005643;GO:0006810	K14297-ko03013 RNA transport;ko05164 Influenza A	-
AFUA_2G02010	105.624825	67.266533	0.6509881442109999	6.2753664130699985e-74	7.63074608088e-73	-	AFUA_2G02010	-	GO:0016021	-	-
AFUA_8G00580	13.103109	0.181308	6.1753227695	6.331096197219999e-74	7.688356265889999e-73	up	AFUA_8G00580	-	GO:0005737;GO:0006749;GO:0016740;GO:0045461;GO:0003746;GO:0004364;GO:0005634	-	KOG0867-Glutathione S-transferase[O]
AFUA_4G07510	198.227051	129.003494	0.619743712035	7.75459596183e-74	9.404618686249998e-73	-	AFUA_4G07510	-	GO:0005839;GO:0051603;GO:0004298;GO:0005635;GO:0005829	K02734-ko03050 Proteasome	KOG0177-20S proteasome, regulatory subunit beta type PSMB2/PRE1[O]
AFUA_3G08630	168.009445	269.375183	-0.6810746049140001	8.661219687909998e-74	1.0490332529899998e-72	-	AFUA_3G08630	-	GO:0006351;GO:0006355;GO:0043565	-	KOG3398-Transcription factor MBF1[K]
AFUA_4G04750	516.0292360000001	379.32318100000003	0.444025265317	1.0570369742699997e-73	1.2785841456199998e-72	-	AFUA_4G04750	-	GO:0032981;GO:0005743;GO:0008137;GO:0016021	-	-
AFUA_2G15430	326.602173	431.02566500000006	-0.400239386039	1.8309034696899996e-73	2.2117410024199997e-72	-	AFUA_2G15430	-	GO:0050085;GO:0051289;GO:0005997;GO:0006006;GO:0050038	K17742-ko00051 Fructose and mannose metabolism	KOG1200-Mitochondrial/plastidial beta-ketoacyl-ACP reductase[I]
AFUA_2G07750	41.392315	15.496568	1.4174141987200002	1.8458030356399998e-73	2.2268174237299996e-72	up	AFUA_2G07750	-	GO:0008152;GO:0018784;GO:0019120	-	-
AFUA_5G03800	498.11758399999997	608.289124	-0.288270869205	2.0461787172099997e-73	2.4653239649199996e-72	-	AFUA_5G03800	-	GO:0005886;GO:0016021;GO:0033215;GO:0033573;GO:0005381;GO:0005783;GO:0005794	-	-
AFUA_4G07650	252.903229	173.79838600000002	0.541170772608	2.0848102388899995e-73	2.508585392029999e-72	-	AFUA_4G07650	-	GO:0042277;GO:0003755;GO:0005788;GO:0006457	-	KOG0880-Peptidyl-prolyl cis-trans isomerase[O]
AFUA_4G03945	92.217316	55.058212	0.74407991691	2.2126530588999998e-73	2.6589388259999994e-72	-	AFUA_4G03945	-	GO:0005739;GO:0016021;GO:0031966	-	-
AFUA_5G03730	76.890976	120.734825	-0.650955672893	2.6924594569099993e-73	3.23130238603e-72	-	AFUA_5G03730	-	-	-	-
AFUA_2G10560	11.403949	2.649591	2.10569190988	2.8870170833399994e-73	3.4602854494999993e-72	up	AFUA_2G10560	-	GO:0015179;GO:0015297;GO:0016021;GO:0000324;GO:0005887;GO:0015171	-	KOG1289-Amino acid transporters[E]
AFUA_2G00370	61.700565000000005	42.608757000000004	0.534133735136	3.1684582114799994e-73	3.7926733207699984e-72	-	AFUA_2G00370	-	GO:0016021	-	-
AFUA_2G07900	71.84427600000001	47.83773	0.58672428613	3.2978970537899996e-73	3.9424860233899993e-72	-	AFUA_2G07900	-	GO:0030435;GO:0048315;GO:0003677;GO:0006351;GO:0006355	K12763-ko04113 Meiosis - yeast	-
AFUA_5G10170	18.447885999999997	4.8425839999999996	1.9296065235900002	5.952680001639999e-73	7.10692858821e-72	up	AFUA_5G10170	-	GO:0045490;GO:0047490;GO:0071555;GO:0000272;GO:0005576;GO:0016829	-	-
AFUA_8G04320	349.53326400000003	255.71469100000002	0.45089471209200005	1.14243683941e-72	1.3621931485499997e-71	-	AFUA_8G04320	-	GO:0005743;GO:0008137;GO:0016021	-	-
AFUA_5G09510	60.064503	37.032219	0.697731637404	1.3192417795499997e-72	1.5709729082399996e-71	-	AFUA_5G09510	-	GO:0003824;GO:0008152;GO:0016021	-	-
AFUA_3G11710	314.874725	249.073029	0.338209149895	1.5645630039299998e-72	1.8606979910999996e-71	-	AFUA_3G11710	-	GO:0004754;GO:0019878	K00290-ko01230 Biosynthesis of amino acids;ko00300 Lysine biosynthesis;ko00310 Lysine degradation	KOG0172-Lysine-ketoglutarate reductase/saccharopine dehydrogenase[E]
AFUA_7G01610	38.93153	25.750896	0.596316411769	1.5829939347399997e-72	1.8801882798999996e-71	-	AFUA_7G01610	-	GO:0016021;GO:0022857;GO:0097553;GO:0000139;GO:0005737;GO:0005794	-	-
AFUA_2G14680	212.742538	159.843719	0.41244647483099994	1.8574250897399996e-72	2.20329870503e-71	-	AFUA_2G14680	-	GO:0043936	-	-
AFUA_2G15860	36.908737	13.166205	1.4871228040200002	2.2678925546799993e-72	2.6867375760399995e-71	up	AFUA_2G15860	-	GO:0008168;GO:0009405;GO:0030435;GO:0005634;GO:0006351;GO:0006355	-	-
AFUA_1G06410	40.766872	66.451187	-0.70489770564	3.04004169404e-72	3.5968616701299996e-71	-	AFUA_1G06410	-	GO:0006357;GO:0006368;GO:0016586;GO:0000790;GO:0005634;GO:0006338	-	-
AFUA_7G00990	10.498861999999999	0.196885	5.73673594714	3.0799886914899996e-72	3.639447484619999e-71	up	AFUA_7G00990	-	GO:0005886;GO:0016021;GO:0030428	-	-
AFUA_2G03830	1188.5783689999998	1373.546143	-0.20866834660300002	3.1989961829499996e-72	3.77522562359e-71	-	AFUA_2G03830	-	GO:0005576;GO:0019863	-	-
AFUA_7G00390	29.953381	12.860864999999999	1.21973117784	3.5954064744499993e-72	4.23760775894e-71	up	AFUA_7G00390	-	GO:0016021;GO:0055085;GO:1903710;GO:1903711;GO:0000297;GO:0005886;GO:0015606	-	KOG0255-Synaptic vesicle transporter SVOP and related transporters (major facilitator superfamily)[R]
AFUA_1G14240	27.719292	14.634295999999999	0.921537064073	3.798542932609999e-72	4.47130277426e-71	-	AFUA_1G14240	-	GO:0048193;GO:0000139;GO:0006891;GO:0030173	-	KOG0963-Transcription factor/CCAAT displacement protein CDP1[K]
AFUA_6G06630	187.948242	137.012466	0.456028259064	4.5271532181899994e-72	5.322151388679999e-71	-	AFUA_6G06630	-	-	-	-
AFUA_2G03700	123.31841999999999	99.80201	0.305247533682	4.591251011419999e-72	5.390620607149999e-71	-	AFUA_2G03700	-	GO:0015936;GO:0016021;GO:0016126;GO:0050661;GO:1900551;GO:0004420;GO:0005789;GO:0008299	K00021-ko00900 Terpenoid backbone biosynthesis;ko04152 AMPK signaling pathway;ko04976 Bile secretion	KOG2480-3-hydroxy-3-methylglutaryl-CoA (HMG-CoA) reductase[I]
AFUA_1G04390	21.753832	8.478361	1.35941225692	5.046943448939999e-72	5.91810375127e-71	up	AFUA_1G04390	-	GO:0020037;GO:0045461;GO:0070330;GO:0004497;GO:0005506;GO:0016705	K00493-ko00071 Fatty acid degradation;ko00380 Tryptophan metabolism;ko00627 Aminobenzoate degradation	KOG0157-Cytochrome P450 CYP4/CYP19/CYP26 subfamilies[QI]
AFUA_2G15560	116.613091	63.87764	0.868346837192	1.1601906086199996e-71	1.3587219532199998e-70	-	AFUA_2G15560	-	GO:0007035;GO:0015078;GO:0015991;GO:0016021;GO:0033179;GO:0046961;GO:0000220;GO:0005524;GO:0005783	K03661-ko00190 Oxidative phosphorylation;ko04145 Phagosome;ko04142 Lysosome;ko04721 Synaptic vesicle cycle;ko05323 Rheumatoid arthritis;ko05110 Vibrio cholerae infection;ko05120 Epithelial cell signaling in Helicobacter pylori infection;ko05152 Tuberculosis	KOG0233-Vacuolar H+-ATPase V0 sector, subunit c''[C]
AFUA_4G07090	32.773491	17.691223	0.889495570068	1.3292031990399996e-71	1.5546779475399996e-70	-	AFUA_4G07090	-	GO:0003676;GO:0046872	-	-
AFUA_6G03240	7.347771000000001	0.853341	3.1061123930799996	1.8106861590799996e-71	2.1151479815199995e-70	up	AFUA_6G03240	-	GO:0004672;GO:0005524	-	-
AFUA_5G08930	27.081709000000004	11.164582000000001	1.2783895456	1.9388534318599993e-71	2.2619956704999995e-70	up	AFUA_5G08930	-	GO:0006552;GO:0008470;GO:0009055;GO:0033539;GO:0050660;GO:0052890;GO:0055088;GO:0000062;GO:0003995;GO:0005739	K00253-ko00280 Valine, leucine and isoleucine degradation	KOG0141-Isovaleryl-CoA dehydrogenase[EI]
AFUA_2G04090	50.014038	21.487748999999997	1.21881873135	2.0297902885499994e-71	2.3650910893799994e-70	up	AFUA_2G04090	-	-	-	-
AFUA_6G07720	218.88601699999998	275.104401	-0.329799425039	2.0691666771099996e-71	2.4079240534499997e-70	-	AFUA_6G07720	-	GO:0006083;GO:0006094;GO:0015976;GO:0016301;GO:0004612;GO:0005524;GO:0005829	K01610-ko01200 Carbon metabolism;ko00010 Glycolysis / Gluconeogenesis;ko00020 Citrate cycle (TCA cycle);ko00620 Pyruvate metabolism;ko00710 Carbon fixation in photosynthetic organisms	-
AFUA_6G09020	50.374629999999996	30.237485999999997	0.736359140896	2.2149084025799995e-71	2.5742716976999995e-70	-	AFUA_6G09020	-	GO:0003923;GO:0016255;GO:0042765	K05292-ko00563 Glycosylphosphatidylinositol(GPI)-anchor biosynthesis	KOG2407-GPI transamidase complex, GPI16/PIG-T component, involved in glycosylphosphatidylinositol anchor biosynthesis[MO]
AFUA_1G13800	19.115702	36.822193	-0.945817368779	2.4481811546699995e-71	2.84180422809e-70	-	AFUA_1G13800	-	GO:0055085;GO:1903710;GO:0000297;GO:0005886;GO:0016021	-	KOG0255-Synaptic vesicle transporter SVOP and related transporters (major facilitator superfamily)[R]
AFUA_2G05860	35.763725	22.913498	0.642299290549	3.279316018489999e-71	3.8017763161399996e-70	-	AFUA_2G05860	-	GO:0005524;GO:0005794;GO:0005887;GO:0006816;GO:0006828;GO:0006874;GO:0006887;GO:0015410;GO:0016021;GO:0016236;GO:0031505;GO:0000139;GO:0046872;GO:0005388;GO:0005509	-	KOG0202-Ca2+ transporting ATPase[P]
AFUA_2G14670	176.927505	227.999496	-0.365872289659	3.2899423215799995e-71	3.8092979962499996e-70	-	AFUA_2G14670	-	GO:0005829;GO:0005852;GO:0006446;GO:0016282;GO:0033290;GO:0071540;GO:0071541;GO:0001731;GO:0003743;GO:0005634	K03251-ko03013 RNA transport	KOG2479-Translation initiation factor 3, subunit d (eIF-3d)[J]
AFUA_1G14010	74.588226	28.123471999999996	1.40717320005	3.989338599489999e-71	4.61329922214e-70	up	AFUA_1G14010	-	GO:0008565;GO:0005886;GO:0005905;GO:0006897	K11827-ko04144 Endocytosis;ko04961 Endocrine and other factor-regulated calcium reabsorption;ko04721 Synaptic vesicle cycle;ko05016 Huntington's disease	KOG0935-Clathrin adaptor complex, small subunit[U]
AFUA_5G01680	14.735998	4.231234	1.8001943923400003	4.2988371743399996e-71	4.964968154299999e-70	up	AFUA_5G01680	-	GO:0016021;GO:0022857;GO:0046942;GO:0046943;GO:0055085;GO:0005783;GO:0005886;GO:0006820	-	KOG2533-Permease of the major facilitator superfamily[G]
AFUA_1G10030	22.896715	8.807175	1.37838939132	4.409131022489999e-71	5.085971311029999e-70	up	AFUA_1G10030	-	-	-	-
AFUA_2G00320	176.36326599999998	243.873489	-0.46758283516099997	4.8593474321099984e-71	5.598284494689999e-70	-	AFUA_2G00320	-	GO:0016021;GO:0016126;GO:0016491;GO:0005506;GO:0005789;GO:0006633	-	KOG0872-Sterol C5 desaturase[I]
AFUA_6G11890	96.699455	128.812027	-0.413687638393	4.905833710919999e-71	5.6447749136299987e-70	-	AFUA_6G11890	-	GO:0005829;GO:0034340;GO:0003924;GO:0005525;GO:0005634	-	KOG0446-Vacuolar sorting protein VPS1, dynamin, and related proteins[UR]
AFUA_3G10250	25.368204000000002	41.014706	-0.693119902905	5.4471961368499995e-71	6.259855235919999e-70	-	AFUA_3G10250	-	GO:0005826;GO:0005829;GO:0051301;GO:0070273;GO:1903475;GO:0001786;GO:0005547;GO:0005737	-	KOG2398-Predicted proline-serine-threonine phosphatase-interacting protein (PSTPIP)[D]
AFUA_1G14570	78.349373	57.154499	0.455054662648	7.387103564799998e-71	8.478589565329998e-70	-	AFUA_1G14570	-	GO:0004636;GO:0005524;GO:0005634;GO:0005829;GO:0008270;GO:0051287;GO:0000105;GO:0004399;GO:0004635	K14152-ko01230 Biosynthesis of amino acids;ko00340 Histidine metabolism	KOG2697-Histidinol dehydrogenase[E]
AFUA_1G01380	84.565742	48.40675	0.804865103028	1.6314182277799998e-70	1.8701375824099996e-69	-	AFUA_1G01380	-	GO:0005634;GO:0005789;GO:0005794;GO:0005829;GO:0006491;GO:0009267;GO:0009405;GO:0016021;GO:0016757;GO:0030447;GO:0033164;GO:0000032;GO:0034605;GO:0000137;GO:0036170;GO:0000139	-	-
AFUA_5G08970	80.61068	51.542969	0.645195349808	2.44662293355e-70	2.8011398138499993e-69	-	AFUA_5G08970	-	GO:0008250;GO:0016021;GO:0016757;GO:0018279;GO:0005783;GO:0005789;GO:0006487	K12670-ko00510 N-Glycan biosynthesis;ko00513 Various types of N-glycan biosynthesis;ko04141 Protein processing in endoplasmic reticulum	KOG2754-Oligosaccharyltransferase, beta subunit[O]
AFUA_4G04140	35.255531	18.615631	0.9213350908969999	3.6173735438699986e-70	4.13638800886e-69	-	AFUA_4G04140	-	-	-	-
AFUA_1G05120	68.894951	41.570671000000004	0.7288322232340001	4.300693090679999e-70	4.91164763024e-69	-	AFUA_1G05120	-	GO:0006886;GO:0006888;GO:0016021;GO:0030134;GO:0000139;GO:0005783;GO:0005789	-	KOG2667-COPII vesicle protein[U]
AFUA_3G13270	60.532123999999996	33.600182000000004	0.849231926803	4.51242749968e-70	5.147074985699999e-69	-	AFUA_3G13270	-	GO:0005783;GO:0006654;GO:0016021;GO:0016192;GO:0030176;GO:0031965;GO:0000139;GO:0004143;GO:0004605	K16368-ko00564 Glycerophospholipid metabolism	KOG4453-Predicted ER membrane protein[S]
AFUA_2G15570	188.998245	122.44226100000002	0.626271247121	4.5572888793599985e-70	5.191812392889999e-69	-	AFUA_2G15570	-	GO:0003924;GO:0005525;GO:0005622;GO:0005794;GO:0005829;GO:0006890;GO:0006891;GO:0007264;GO:0016020;GO:0032482;GO:0042147;GO:0000042;GO:0048193;GO:0000139;GO:0051117;GO:0001671	-	KOG0094-GTPase Rab6/YPT6/Ryh1, small G protein superfamily[U]
AFUA_4G09300	30.000275	7.476205	2.00459769145	5.019342505179999e-70	5.711130749089999e-69	up	AFUA_4G09300	-	GO:0008080	-	-
AFUA_3G06830	204.13876299999998	151.418579	0.431007921018	6.023172872959999e-70	6.844852629089999e-69	-	AFUA_3G06830	-	GO:0005737;GO:0005829;GO:0006531;GO:0009086;GO:0009088;GO:0009089;GO:0009097;GO:0016614;GO:0019877;GO:0050660;GO:0050661;GO:0003942;GO:0051287;GO:0004073;GO:0005634	K00133-ko01210 2-Oxocarboxylic acid metabolism;ko01230 Biosynthesis of amino acids;ko00260 Glycine, serine and threonine metabolism;ko00270 Cysteine and methionine metabolism;ko00300 Lysine biosynthesis;ko00261 Monobactam biosynthesis	KOG4777-Aspartate-semialdehyde dehydrogenase[E]
AFUA_4G13090	22.52141	9.324764	1.27215803534	6.146343532969999e-70	6.976213590749999e-69	up	AFUA_4G13090	-	GO:0016021;GO:0022891;GO:1901603;GO:1901604;GO:0005794;GO:0005887;GO:0015295	-	KOG2533-Permease of the major facilitator superfamily[G]
AFUA_6G02550	29.647726000000002	14.776774	1.00459011231	1.0399420743299999e-69	1.1788998514999998e-68	up	AFUA_6G02550	-	GO:0045016;GO:0046873;GO:0005743;GO:0015095;GO:0016021	-	KOG2662-Magnesium transporters: CorA family[P]
AFUA_8G00430	18.838663	0.552445	5.0917219281	1.7464779961199997e-69	1.97740835847e-68	up	AFUA_8G00430	-	-	-	-
AFUA_5G09480	11.072429	5.535092	1.00029254455	2.1262555302499997e-69	2.4044449822999995e-68	up	AFUA_5G09480	-	GO:0006638;GO:0006869;GO:0016021;GO:0016887;GO:0042626;GO:0043231;GO:0005215;GO:0005524;GO:0005789	-	KOG0059-Lipid exporter ABCA1 and related proteins, ABC superfamily[IR]
AFUA_1G10980	24.370781	9.93367	1.29475375938	2.769904569769999e-69	3.128462768679999e-68	up	AFUA_1G10980	-	GO:0005789;GO:0005794;GO:0005886;GO:0006665;GO:0008481;GO:0016301;GO:0017050;GO:0019722;GO:0031902;GO:0032541;GO:0000139;GO:0005524;GO:0005783	K04718-ko00600 Sphingolipid metabolism;ko04370 VEGF signaling pathway;ko04020 Calcium signaling pathway;ko04071 Sphingolipid signaling pathway;ko04666 Fc gamma R-mediated phagocytosis;ko05152 Tuberculosis	KOG1116-Sphingosine kinase, involved in sphingolipid metabolism[IT]
AFUA_2G11060	1232.319946	1490.421875	-0.274343883917	3.1362965224899996e-69	3.537942339399999e-68	-	AFUA_2G11060	-	GO:0008289;GO:0015909;GO:0000062;GO:0005634;GO:0005829	-	KOG0817-Acyl-CoA-binding protein[I]
AFUA_1G15430	44.820671000000004	20.58926	1.1222722683700002	3.3300049064399993e-69	3.751859873169999e-68	up	AFUA_1G15430	-	GO:0008152;GO:0016787	-	KOG1515-Arylacetamide deacetylase[V]
AFUA_3G15330	118.045624	214.049805	-0.8586019599789999	3.37915212191e-69	3.802578885359999e-68	-	AFUA_3G15330	-	-	-	-
AFUA_2G16210	36.258568	17.229465	1.0734440437700001	3.5197983077599995e-69	3.95601262796e-68	up	AFUA_2G16210	-	GO:0005887;GO:0016021;GO:1903424;GO:1903425;GO:0005783;GO:0005789;GO:0005886	-	-
AFUA_2G07460	136.37506100000002	75.09427600000001	0.860804993071	4.0786226530699995e-69	4.578502624579999e-68	-	AFUA_2G07460	-	GO:0003713;GO:0005634;GO:0006351;GO:0006355;GO:0060261;GO:0003677;GO:0003690;GO:0003697	-	KOG2712-Transcriptional coactivator[K]
AFUA_1G11880	24.516125	12.081679	1.0209100047600002	4.3562711261199996e-69	4.884223595119999e-68	up	AFUA_1G11880	-	GO:0006629;GO:0030729	K01907-ko00650 Butanoate metabolism;ko00280 Valine, leucine and isoleucine degradation	KOG1175-Acyl-CoA synthetase[I]
AFUA_2G00790	34.080433	89.239326	-1.38873595188	4.664163200989999e-69	5.2230684020799996e-68	down	AFUA_2G00790	-	-	-	-
AFUA_6G12230	27.629109999999997	13.821157999999999	0.999310593829	4.671973791349999e-69	5.225457928229999e-68	-	AFUA_6G12230	-	GO:0016021	-	-
AFUA_3G07900	85.958015	49.509018	0.795940833412	5.719945974079999e-69	6.3898182877999985e-68	-	AFUA_3G07900	-	GO:0016021	-	-
AFUA_7G08590	127.175537	92.32674399999999	0.462000671513	5.731627106619999e-69	6.395106365629999e-68	-	AFUA_7G08590	-	-	-	-
AFUA_2G16090	129.980743	96.138054	0.435118393649	7.718263136709998e-69	8.60128476676e-68	-	AFUA_2G16090	-	GO:0005737;GO:0005829;GO:0006606;GO:0006607;GO:0008139;GO:0008565;GO:0005634;GO:0005643;GO:0005654	-	KOG0166-Karyopherin (importin) alpha[U]
AFUA_2G11660	15.736393	7.173864	1.1332825925	9.009779177509998e-69	1.0028418056699997e-67	up	AFUA_2G11660	-	GO:0003697;GO:0005730;GO:0005737;GO:0006289;GO:0006298;GO:0071942;GO:0000109;GO:0000111;GO:0003684	K10838-ko03420 Nucleotide excision repair	KOG2179-Nucleotide excision repair complex XPC-HR23B, subunit XPC/DPB11[L]
AFUA_3G00870	156.265503	88.86985	0.814233367506	9.53215446441e-69	1.0597038870199998e-67	-	AFUA_3G00870	-	GO:0008080	-	-
AFUA_4G11240	128.506516	107.82796499999999	0.25311012686	1.39374323571e-68	1.5475761742799996e-67	-	AFUA_4G11240	-	GO:0004043;GO:0019878;GO:0031177	K00143-ko01230 Biosynthesis of amino acids;ko00300 Lysine biosynthesis;ko00310 Lysine degradation	KOG1178-Non-ribosomal peptide synthetase/alpha-aminoadipate reductase and related enzymes[Q]
AFUA_3G10140	49.938229	21.935947	1.1868476682	1.5179460429299993e-68	1.68345702713e-67	up	AFUA_3G10140	-	GO:0016021;GO:0032259;GO:0005740;GO:0005743;GO:0008757	-	KOG4300-Predicted methyltransferase[R]
AFUA_2G10600	521.305908	419.42175299999997	0.313728522511	1.5513871869999996e-68	1.7184740139999996e-67	-	AFUA_2G10600	-	GO:0070469;GO:0005743;GO:0016651;GO:0022904	K03949-ko00190 Oxidative phosphorylation;ko05010 Alzheimer's disease;ko05012 Parkinson's disease;ko05016 Huntington's disease;ko04932 Non-alcoholic fatty liver disease (NAFLD)	-
AFUA_2G08240	19.328831	8.695848	1.15235575861	1.7704234141299999e-68	1.95874369316e-67	up	AFUA_2G08240	-	GO:0006351;GO:0008270;GO:0000981;GO:0003677;GO:0005634	-	-
AFUA_6G06890	124.30281799999999	83.475716	0.57443053535	2.6700951044299995e-68	2.9505672792699994e-67	-	AFUA_6G06890	-	GO:0006412;GO:0032543;GO:0003735;GO:0005762;GO:0005840	K02895-ko03010 Ribosome	-
AFUA_1G13050	400.65588399999996	315.355408	0.345384990091	2.6755394894299994e-68	2.9530384892299993e-67	-	AFUA_1G13050	-	GO:0045892;GO:0005634;GO:0045893;GO:0005829;GO:0046872;GO:0006351;GO:0017053;GO:0018024;GO:0022008;GO:0030512;GO:0050872;GO:0030853;GO:0050873;GO:0033613;GO:0060021;GO:0035019;GO:0090336;GO:0043457;GO:0000122;GO:0043565;GO:0003676;GO:0043586;GO:0003713	-	-
AFUA_6G14330	76.058403	59.142444999999995	0.36291376003	2.94066103582e-68	3.241770638889999e-67	-	AFUA_6G14330	-	GO:0017168;GO:1990748;GO:0005829;GO:0006749;GO:0016787	K01469-ko00480 Glutathione metabolism	KOG1939-Oxoprolinase[E]
AFUA_2G13250	172.305695	138.799194	0.311971195625	3.744825883959999e-68	4.123339983479999e-67	-	AFUA_2G13250	-	GO:0004834;GO:0005737;GO:0030170	K01694-ko01230 Biosynthesis of amino acids;ko00260 Glycine, serine and threonine metabolism;ko00400 Phenylalanine, tyrosine and tryptophan biosynthesis	KOG1395-Tryptophan synthase beta chain[E]
AFUA_2G15290	233.346146	144.130493	0.695096047703	5.294820006369999e-68	5.823036817039999e-67	-	AFUA_2G15290	-	GO:0008152;GO:0016846	-	-
AFUA_6G13510	168.763596	109.00605	0.630595524845	5.6474736164299996e-68	6.203459980819999e-67	-	AFUA_6G13510	-	-	-	-
AFUA_4G11410	21.051851	10.852284	0.9559483809389999	6.448704450469999e-68	7.075128065149998e-67	-	AFUA_4G11410	-	-	-	-
AFUA_2G03060	23.056065	42.410358	-0.8792703533580001	8.047678340649999e-68	8.818914181629998e-67	-	AFUA_2G03060	-	GO:0045292;GO:0071013;GO:0005634;GO:0005724;GO:0005739	-	KOG2370-Cactin[T]
AFUA_1G08840	301.175415	221.559113	0.442912339503	8.049550255599998e-68	8.810476825549998e-67	-	AFUA_1G08840	-	GO:0046711;GO:0004385;GO:0005524;GO:0006163	K00942-ko00230 Purine metabolism	KOG0707-Guanylate kinase[F]
AFUA_4G07210	767.6990969999999	664.1678469999999	0.208993068855	8.379526925409998e-68	9.160753604319999e-67	-	AFUA_4G07210	-	GO:0009097;GO:0009099;GO:0016597;GO:0030234;GO:0042645;GO:0003984;GO:0005948;GO:0009082	K01653-ko01210 2-Oxocarboxylic acid metabolism;ko01230 Biosynthesis of amino acids;ko00650 Butanoate metabolism;ko00660 C5-Branched dibasic acid metabolism;ko00290 Valine, leucine and isoleucine biosynthesis;ko00770 Pantothenate and CoA biosynthesis	KOG2663-Acetolactate synthase, small subunit[E]
AFUA_1G11710	2462.5703120000003	2783.4013670000004	-0.176684043175	8.962397864249998e-68	9.786343100879998e-67	-	AFUA_1G11710	-	GO:0006412;GO:0015934;GO:0022625;GO:0000470;GO:0003723;GO:0003735	K02865-ko03010 Ribosome	KOG1570-60S ribosomal protein L10A[J]
AFUA_2G10440	2458.132568	2835.863037	-0.206225133875	1.6308915133899997e-67	1.7787152109899996e-66	-	AFUA_2G10440	-	GO:0005840;GO:0006412;GO:0022627;GO:0048027;GO:0070181;GO:0000028;GO:0000462;GO:0003735	K02955-ko03010 Ribosome	KOG0407-40S ribosomal protein S14[J]
AFUA_3G06410	212.382462	152.907944	0.47400127626599997	1.7331288024099997e-67	1.8879823226199997e-66	-	AFUA_3G06410	-	GO:0006744;GO:0031314	-	KOG3244-Protein involved in ubiquinone biosynthesis[H]
AFUA_5G05570	162.694885	97.946434	0.732104021101	1.76100459458e-67	1.9160812403199997e-66	-	AFUA_5G05570	-	GO:0005737;GO:0006351;GO:0006355;GO:0006364;GO:0010468;GO:0016887;GO:0036166;GO:0004017;GO:0005524;GO:0005634	K18532-ko00230 Purine metabolism;ko03008 Ribosome biogenesis in eukaryotes	KOG3347-Predicted nucleotide kinase/nuclear protein involved oxidative stress response[F]
AFUA_8G05160	102.54798100000001	69.606812	0.558998681839	1.8794679675999997e-67	2.04256229537e-66	-	AFUA_8G05160	-	GO:0016560;GO:0030674;GO:1990415;GO:1990429;GO:0005777;GO:0005778;GO:0016021	K13344-ko04146 Peroxisome	KOG3875-Peroxisomal biogenesis protein peroxin[U]
AFUA_3G07850	29.092302	17.121056	0.76486577009	2.0383719455599995e-67	2.2126431319499993e-66	-	AFUA_3G07850	-	GO:0016021;GO:0004177;GO:0005774;GO:0008236	-	KOG2100-Dipeptidyl aminopeptidase[O]
AFUA_7G04460	29.437151	10.12607	1.5395636880399999	3.0239750703099995e-67	3.278644348909999e-66	up	AFUA_7G04460	-	GO:0006888;GO:0008270;GO:0017137;GO:0018344;GO:0004663;GO:0005968;GO:0006612	-	KOG0366-Protein geranylgeranyltransferase type II, beta subunit[O]
AFUA_2G13020	50.431828	23.945404	1.07458574302	3.244837729249999e-67	3.5139683879699993e-66	up	AFUA_2G13020	-	GO:0006817;GO:0015297;GO:0016021;GO:0005310;GO:0005743;GO:0006810	-	KOG0759-Mitochondrial oxoglutarate/malate carrier proteins[C]
AFUA_5G01440	358.224091	266.356171	0.427505657588	3.34634502419e-67	3.61963642158e-66	-	AFUA_5G01440	-	GO:0016491;GO:0019863;GO:0051920;GO:0004601;GO:0005622;GO:0005777	K14171-ko04122 Sulfur relay system	KOG0541-Alkyl hydroperoxide reductase/peroxiredoxin[O]
AFUA_2G15180	111.57829299999999	164.165085	-0.5570909387640001	3.39722338254e-67	3.67035695261e-66	-	AFUA_2G15180	-	GO:0045454;GO:0005623;GO:0009055;GO:0015035	-	-
AFUA_6G05020	30.621864000000002	15.132094	1.01695046108	4.6882235296499994e-67	5.05921425444e-66	up	AFUA_6G05020	-	GO:0004040;GO:0016884	K01426-ko00330 Arginine and proline metabolism;ko00360 Phenylalanine metabolism;ko00380 Tryptophan metabolism;ko00627 Aminobenzoate degradation;ko00643 Styrene degradation	KOG1212-Amidases[JIT]
AFUA_6G07060	35.213615000000004	16.232986	1.11720493774	4.999479583039999e-67	5.388783321059999e-66	up	AFUA_6G07060	-	GO:0016021;GO:0016787	-	KOG4178-Soluble epoxide hydrolase[I]
AFUA_2G12980	90.08174100000001	114.167152	-0.34184100476199997	5.1434443878899993e-67	5.537474338069999e-66	-	AFUA_2G12980	-	GO:0016192;GO:0005789;GO:0012507;GO:0015031	K14005-ko04141 Protein processing in endoplasmic reticulum	KOG0307-Vesicle coat complex COPII, subunit SEC31[U]
AFUA_2G02310	522.466553	655.775085	-0.327862407731	6.323574889639999e-67	6.800059212519999e-66	-	AFUA_2G02310	-	GO:0044011;GO:0009405;GO:0045121;GO:0016021;GO:0030447;GO:0030866;GO:0031505;GO:0032126;GO:0032185;GO:0036170;GO:0036171;GO:0036178;GO:0036180;GO:0005886;GO:0036244;GO:0005887;GO:0042149;GO:0006897	-	-
AFUA_1G09730	69.07515	39.527060999999996	0.8053261011030001	6.457779680479999e-67	6.936273274069999e-66	-	AFUA_1G09730	-	GO:0006644;GO:0007165;GO:0008195;GO:0016021;GO:0046839;GO:0000329;GO:0000810;GO:0005887	-	KOG3030-Lipid phosphate phosphatase and related enzymes of the PAP2 family[I]
AFUA_6G09390	36.897575	57.69187900000001	-0.644842250218	7.05356254225e-67	7.5673710025e-66	-	AFUA_6G09390	-	GO:0005524;GO:0016020;GO:0016773	-	-
AFUA_5G10940	165.57841499999998	211.28401200000002	-0.351668988076	2.570134126289999e-66	2.7541425648999995e-65	-	AFUA_5G10940	-	-	-	-
AFUA_4G08960	127.421181	88.346626	0.528358170475	3.7979514300099994e-66	4.0651328968899995e-65	-	AFUA_4G08960	-	-	-	-
AFUA_2G08480	34.331158	18.954332	0.856990907566	4.953358347149999e-66	5.2956635987799994e-65	-	AFUA_2G08480	-	GO:0005524;GO:0005739;GO:0003676;GO:0003723;GO:0004386	-	KOG0339-ATP-dependent RNA helicase[A]
AFUA_4G12620	46.634563	33.153954	0.49221865935900005	6.724888301289998e-66	7.18127573241e-65	-	AFUA_4G12620	-	GO:0005770;GO:0005783;GO:0005794;GO:0005802;GO:0005829;GO:0005886;GO:0005887;GO:0016021;GO:0006568;GO:0016323;GO:0006584;GO:0016532;GO:0006825;GO:0018205;GO:0019430;GO:0021702;GO:0021860;GO:0042428;GO:0021954;GO:0043005;GO:0030140;GO:0043025;GO:0030141;GO:0043085;GO:0043086;GO:0043324;GO:0043473;GO:0000166;GO:0043588;GO:0001568;GO:0048251;GO:0001701;GO:0048286;GO:0001974;GO:0002082;GO:0004008;GO:…	-	KOG0207-Cation transport ATPase[P]
AFUA_4G10160	9.802555	2.442149	2.00500660692	6.79827538749e-66	7.25123116359e-65	up	AFUA_4G10160	-	GO:0005634;GO:0006351;GO:0006355;GO:0008270;GO:0000023;GO:0000981;GO:0003677	-	-
AFUA_7G01670	49.276565999999995	75.491226	-0.615407255759	8.702061088559998e-66	9.271119481499997e-65	-	AFUA_7G01670	-	GO:0005774;GO:0016021;GO:0055085	-	-
AFUA_5G08910	15.797275	6.679131	1.24194340204	1.35515511488e-65	1.4421043737e-64	up	AFUA_5G08910	-	GO:0005739;GO:0005759;GO:0006552;GO:0046872;GO:0004075;GO:0004485;GO:0005524	K01968-ko00280 Valine, leucine and isoleucine degradation	KOG0238-3-Methylcrotonyl-CoA carboxylase, biotin-containing subunit/Propionyl-CoA carboxylase, alpha chain/Acetyl-CoA carboxylase, biotin carboxylase subunit[IE]
AFUA_3G11300	204.970444	144.429016	0.505055282416	1.3903376323099997e-65	1.47783578585e-64	-	AFUA_3G11300	-	GO:0005839;GO:0006511;GO:0019773;GO:0045842;GO:0051603;GO:0004298;GO:0005634;GO:0005829	K02730-ko03050 Proteasome	KOG0182-20S proteasome, regulatory subunit alpha type PSMA6/SCL1[O]
AFUA_2G09560	127.266571	83.903572	0.601049381062	1.8184483657799996e-65	1.9306594241099997e-64	-	AFUA_2G09560	-	GO:0000733;GO:0003697;GO:0006281;GO:0036297;GO:0042645;GO:0000002;GO:0000262;GO:0000725	-	-
AFUA_7G04060	129.350784	82.457512	0.649565961887	1.98131815086e-65	2.1011559422399998e-64	-	AFUA_7G04060	-	GO:0016021	-	-
AFUA_7G02050	59.903381	88.25643199999999	-0.559063991424	2.0405284454799995e-65	2.16145734645e-64	-	AFUA_7G02050	-	-	-	-
AFUA_5G04180	86.674561	63.443466	0.45013703478399997	2.4731156673699994e-65	2.6166700825399998e-64	-	AFUA_5G04180	-	GO:0005525;GO:0016021	-	-
AFUA_3G01450	16.272018	4.232685	1.94274814903	2.5957490472899996e-65	2.7432686544599997e-64	up	AFUA_3G01450	-	GO:0008152;GO:0003824;GO:0003863;GO:0005759	K00167-ko00640 Propanoate metabolism;ko00280 Valine, leucine and isoleucine degradation	KOG0525-Branched chain alpha-keto acid dehydrogenase E1, beta subunit[C]
AFUA_2G03860	246.92454500000002	321.056824	-0.378758411641	3.885228739429999e-65	4.10132231038e-64	-	AFUA_2G03860	-	GO:0006829;GO:0010043;GO:0016021;GO:0071467;GO:0071577;GO:0000007;GO:0005385;GO:0005886	-	KOG1558-Fe2+/Zn2+ regulated transporter[P]
AFUA_2G13810	23.374998	7.837321	1.5765337485	5.026013867139999e-65	5.299479684649999e-64	up	AFUA_2G13810	-	GO:0005737;GO:0016491	-	-
AFUA_6G02730	27.810501000000002	12.671330000000001	1.13406177509	5.411847006949999e-65	5.699777082259999e-64	up	AFUA_6G02730	-	GO:0022857;GO:0032153;GO:0046942;GO:0046943;GO:0051286;GO:0055085;GO:0005794;GO:0006820;GO:0016021	-	KOG2533-Permease of the major facilitator superfamily[G]
AFUA_4G12000	66.25399	41.475002	0.6757652895469999	8.37416786694e-65	8.80962459602e-64	-	AFUA_4G12000	-	GO:0006629;GO:0008081;GO:0009405;GO:0016042;GO:0004436;GO:0005576;GO:0005737	K01771-ko00562 Inositol phosphate metabolism	KOG4306-Glycosylphosphatidylinositol-specific phospholipase C[T]
AFUA_2G00580	35.897396	1.04999	5.09543170164	9.116346404059999e-65	9.57944847596e-64	up	AFUA_2G00580	-	-	-	-
AFUA_3G02380	139.09393300000002	212.42752099999998	-0.610911192512	1.0211826263099998e-64	1.07183421609e-63	-	AFUA_3G02380	-	GO:0003723;GO:0005634;GO:0005684;GO:0005829;GO:0045292;GO:0046872;GO:0071004;GO:0089701;GO:0000166;GO:0000243;GO:0000398	K12836-ko03040 Spliceosome;ko05131 Shigellosis	KOG2202-U2 snRNP splicing factor, small subunit, and related proteins[A]
AFUA_3G03570	109.12860900000001	149.008514	-0.449365399168	1.101311069e-64	1.1546205455699998e-63	-	AFUA_3G03570	-	GO:0016491;GO:0042803;GO:0050151;GO:0071949;GO:0005504;GO:0006631;GO:0009636	-	-
AFUA_4G04060	72.513924	44.349281	0.709347330132	1.5461208280299997e-64	1.6191174314099997e-63	-	AFUA_4G04060	-	GO:0016021	-	KOG3945-Uncharacterized conserved protein[S]
AFUA_3G11360	202.988998	262.19671600000004	-0.369248080509	1.74960686904e-64	1.8301285488099997e-63	-	AFUA_3G11360	-	GO:0006446;GO:0016282;GO:0033290;GO:0001731;GO:0003743;GO:0005852	K03250-ko03013 RNA transport;ko05160 Hepatitis C	KOG2758-Translation initiation factor 3, subunit e (eIF-3e)[J]
AFUA_4G10340	215.268005	262.84533700000003	-0.288080231473	1.7933858445899997e-64	1.8737930419399998e-63	-	AFUA_4G10340	-	-	-	-
AFUA_3G03600	21.98241	6.218013	1.82182402407	1.9623122452e-64	2.0479687320899995e-63	up	AFUA_3G03600	-	GO:0016787;GO:0004806;GO:0008152;GO:0016042	-	KOG1515-Arylacetamide deacetylase[V]
AFUA_5G06300	42.921661	24.288813	0.821413920327	2.4592783335399994e-64	2.56372107138e-63	-	AFUA_5G06300	-	GO:0006631;GO:0007031;GO:0045046;GO:0005778;GO:0005779;GO:0006625	K13336-ko04146 Peroxisome	KOG4444-Peroxisomal assembly protein PEX3[MU]
AFUA_6G10590	73.209854	54.733559	0.419612177887	2.6460592718099995e-64	2.7553139815599994e-63	-	AFUA_6G10590	-	GO:0016021;GO:0016874;GO:0036369;GO:0046872;GO:0071230;GO:0097658;GO:0004842;GO:0005637;GO:0006511	-	-
AFUA_7G04870	89.49123399999999	55.459858	0.6903024494490001	3.2328756752199996e-64	3.362555998919999e-63	-	AFUA_7G04870	-	GO:0006950;GO:0009415;GO:0019867	-	-
AFUA_8G02780	65.755623	51.615196000000005	0.34931839852799995	3.42407758545e-64	3.5574079203299997e-63	-	AFUA_8G02780	-	GO:0016021;GO:0031902;GO:0005794;GO:0006810;GO:0015031	-	KOG3511-Sortilin and related receptors[R]
AFUA_5G06580	22.336517	10.276266	1.1200880997700002	5.03363606779e-64	5.22374520902e-63	up	AFUA_5G06580	-	GO:0055085;GO:1903710;GO:0000297;GO:0005886;GO:0016021	-	KOG0255-Synaptic vesicle transporter SVOP and related transporters (major facilitator superfamily)[R]
AFUA_4G12730	92.06450699999999	55.335522	0.7344391718629999	5.8386937350499986e-64	6.05238466567e-63	-	AFUA_4G12730	-	GO:0006974;GO:0016791;GO:0036410;GO:0005634;GO:0005737;GO:0005829	-	-
AFUA_2G09240	4.801818	14.949237	-1.63841922378	8.967492833349999e-64	9.285238642399999e-63	down	AFUA_2G09240	-	GO:0006511;GO:0030674;GO:0070647;GO:0000151;GO:0005737;GO:0005829	-	KOG2997-F-box protein FBX9[R]
AFUA_2G04270	196.726913	122.273857	0.686078358746	1.0427685209199999e-63	1.0785038466399997e-62	-	AFUA_2G04270	-	GO:0016021;GO:0030150;GO:0031305;GO:0005744;GO:0006886;GO:0015450	-	KOG1652-Mitochondrial import inner membrane translocase, subunit TIM17[U]
AFUA_4G06790	911.6301880000001	701.800659	0.377387396787	1.0705367863199999e-63	1.1059810457999999e-62	-	AFUA_4G06790	-	GO:0034551;GO:1902600;GO:0005750;GO:0006122;GO:0009060	K00417-ko00190 Oxidative phosphorylation;ko04260 Cardiac muscle contraction;ko05010 Alzheimer's disease;ko05012 Parkinson's disease;ko05016 Huntington's disease;ko04932 Non-alcoholic fatty liver disease (NAFLD)	KOG3440-Ubiquinol cytochrome c reductase, subunit QCR7[C]
AFUA_1G10910	813.431152	933.649292	-0.19886048732	1.1602812333499998e-63	1.19735299921e-62	-	AFUA_1G10910	-	GO:0005737;GO:0005874;GO:0007017;GO:0003924;GO:0005200;GO:0005525	K07375-ko04145 Phagosome;ko04540 Gap junction;ko05130 Pathogenic Escherichia coli infection	KOG1375-Beta tubulin[Z]
AFUA_5G13750	101.376862	150.316559	-0.568275533697	1.3193473267699997e-63	1.3599767237299998e-62	-	AFUA_5G13750	-	GO:0031090;GO:0046872;GO:1990137;GO:0005509;GO:0005783;GO:0005811	-	-
AFUA_3G06110	293.213593	353.209137	-0.268570677381	1.36095415669e-63	1.40129563896e-62	-	AFUA_3G06110	-	GO:0008541;GO:0030234;GO:0042176;GO:0045842;GO:0000502;GO:0005634;GO:0006511	K03033-ko03050 Proteasome;ko05169 Epstein-Barr virus infection	KOG2581-26S proteasome regulatory complex, subunit RPN3/PSMD3[O]
AFUA_1G12065	241.993118	148.982925	0.699819027296	1.5018201416099995e-63	1.5446094305599996e-62	-	AFUA_1G12065	-	GO:0006412;GO:0019843;GO:0032543;GO:0070181;GO:0003735;GO:0005763;GO:0005840	K02990-ko03010 Ribosome	KOG4708-Mitochondrial ribosomal protein MRP17[J]
AFUA_7G02270	67.506393	30.193375	1.16079210537	3.370258659559999e-63	3.4624141697899996e-62	up	AFUA_7G02270	-	GO:0005794;GO:0005801;GO:0005829;GO:0006886;GO:0006888;GO:0030008;GO:0043087;GO:0043547;GO:0005634;GO:0005737;GO:0005783	-	KOG3330-Transport protein particle (TRAPP) complex subunit[U]
AFUA_3G06370	516.7960820000001	423.273499	0.288004967659	4.1449037081499996e-63	4.253493716109999e-62	-	AFUA_3G06370	-	GO:0005758;GO:0006626;GO:0009060	-	KOG4090-Uncharacterized conserved protein[S]
AFUA_3G12550	18.657787	26.509354	-0.5067236356620001	4.1675080785499994e-63	4.27192782439e-62	-	AFUA_3G12550	-	GO:0005524;GO:0005622;GO:0005886;GO:0016021;GO:0000155;GO:0000160;GO:0004721	-	KOG0519-Sensory transduction histidine kinase[T]
AFUA_6G10970	63.416157	27.694695	1.19524080293	5.284868498729998e-63	5.411258568499999e-62	up	AFUA_6G10970	-	GO:0016021	-	-
AFUA_2G13890	67.135834	101.463432	-0.59580494462	5.646093141509999e-63	5.7746985963999984e-62	-	AFUA_2G13890	-	GO:0014070;GO:0005634;GO:0016020;GO:0005635;GO:0030855;GO:0005789;GO:0005829;GO:0005886;GO:0006874;GO:0006914;GO:0035176;GO:0007599;GO:0048306;GO:0008283;GO:0051592;GO:0008360;GO:0061025;GO:0009651;GO:0005178;GO:0070062;GO:0009992;GO:0005509;GO:0010629;GO:0005544	-	KOG0819-Annexin[U]
AFUA_6G02820	14.373691	5.655106	1.34580460538	6.746325334259998e-63	6.892333485219998e-62	up	AFUA_6G02820	-	GO:0006879;GO:0015677;GO:0015891;GO:0016021;GO:0016491;GO:0046872;GO:0052851;GO:0000293;GO:0005886;GO:0006826	-	KOG0039-Ferric reductase, NADH/NADPH oxidase and related proteins[PQ]
AFUA_2G15960	104.73869300000001	153.212143	-0.548736137114	6.939620786189998e-63	7.081952254639998e-62	-	AFUA_2G15960	-	GO:0046872;GO:0051539;GO:0005524;GO:0005737;GO:0016226	-	KOG3022-Predicted ATPase, nucleotide-binding[D]
AFUA_3G03060	63.817921	27.460894	1.21658301688	7.198650050199999e-63	7.3381587721e-62	up	AFUA_3G03060	-	GO:0005576;GO:0005618;GO:0030435	-	-
AFUA_5G12260	165.79748500000002	121.21347	0.451872093574	8.690329346299998e-63	8.84894708326e-62	-	AFUA_5G12260	-	GO:0005788;GO:0006457;GO:0016853;GO:0045454;GO:0051082;GO:0003756;GO:0005622;GO:0005783	K09584-ko04141 Protein processing in endoplasmic reticulum	KOG0191-Thioredoxin/protein disulfide isomerase[O]
AFUA_5G07310	32.904938	18.619999	0.821451108105	9.176693874499999e-63	9.333863769589998e-62	-	AFUA_5G07310	-	GO:0032587;GO:0035091;GO:1900027	-	KOG1843-Uncharacterized conserved protein[S]
AFUA_5G07730	57.712536	29.466652000000003	0.969801576389	1.2496669034699998e-62	1.2696670912199998e-61	-	AFUA_5G07730	-	-	-	-
AFUA_6G04050	28.488190000000003	12.343255000000001	1.2066410696799998	1.3671735188199997e-62	1.38752284903e-61	up	AFUA_6G04050	-	GO:0005829;GO:0007049;GO:0051301;GO:0000287;GO:0005524;GO:0005634	-	KOG2983-Uncharacterized conserved protein[S]
AFUA_7G04150	82.031021	38.928371000000006	1.07534761029	2.2616525834799993e-62	2.2927876685999997e-61	up	AFUA_7G04150	-	GO:0001405;GO:0005744;GO:0030150	-	KOG3442-Uncharacterized conserved protein[S]
AFUA_1G13450	77.086853	57.873268	0.41358771970799996	2.7021456193099995e-62	2.7363311799499996e-61	-	AFUA_1G13450	-	-	-	-
AFUA_3G10520	53.053104000000005	36.190006	0.55184581507	3.440451990809999e-62	3.480149513779999e-61	-	AFUA_3G10520	-	GO:0006468;GO:0018105;GO:0045292;GO:0070317;GO:0004672;GO:0004674;GO:0005524	-	KOG0670-U4/U6-associated splicing factor PRP4[A]
AFUA_2G00780	31.010077000000003	14.159104999999998	1.13100703301	3.4585043292699993e-62	3.494569961689999e-61	up	AFUA_2G00780	-	GO:0055085;GO:0005783;GO:0016021;GO:0022857	-	-
AFUA_8G04310	86.077263	109.848877	-0.351816010628	3.950286942619999e-62	3.987104309959999e-61	-	AFUA_8G04310	-	-	-	-
AFUA_8G00480	9.031295	0.458899	4.29868430295	4.326294233609999e-62	4.361833342859999e-61	up	AFUA_8G00480	-	GO:0051213	-	-
AFUA_3G13250	23.545179	10.825109	1.12105013885	4.480637764959999e-62	4.5125022567199993e-61	up	AFUA_3G13250	-	GO:0005737;GO:0005869;GO:0007018	-	KOG0677-Actin-related protein Arp2/3 complex, subunit Arp2[Z]
AFUA_5G05680	161.32576	212.35082999999997	-0.39647292566799996	4.83690279283e-62	4.8659770719199986e-61	-	AFUA_5G05680	-	GO:0005737;GO:0016149	K03265-ko03015 mRNA surveillance pathway	KOG0688-Peptide chain release factor 1 (eRF1)[J]
AFUA_2G05430	48.841179	27.731302000000003	0.816582673335	5.061061253709999e-62	5.0859245458899996e-61	-	AFUA_2G05430	-	GO:0005634;GO:0005737;GO:0005829;GO:0006206;GO:0008655;GO:0032153;GO:0043097;GO:0044206;GO:0044211;GO:0044732;GO:0004845;GO:0004849;GO:0005524	K00876-ko00240 Pyrimidine metabolism;ko00983 Drug metabolism - other enzymes	KOG4203-Armadillo/beta-Catenin/plakoglobin[TZ]
AFUA_1G14410	1898.875488	2179.158936	-0.198626113623	5.336991111249999e-62	5.357361306329999e-61	-	AFUA_1G14410	-	GO:0003735;GO:0006412;GO:0015934	K02880-ko03010 Ribosome	KOG3353-60S ribosomal protein L22[J]
AFUA_1G14200	845.5787960000001	965.2064210000001	-0.190898313362	5.6226041599499995e-62	5.637916262779999e-61	-	AFUA_1G14200	-	GO:0006122;GO:0008270;GO:0009060;GO:0016485;GO:0046872;GO:0004222;GO:0005750;GO:0005759	-	KOG0960-Mitochondrial processing peptidase, beta subunit, and related enzymes (insulinase superfamily)[O]
AFUA_1G09170	53.728035	30.025409999999997	0.8394911289899999	5.684443124749998e-62	5.693721323539999e-61	-	AFUA_1G09170	-	GO:0005737;GO:0005933;GO:0005934;GO:0005935;GO:0007118;GO:0007163;GO:0016301;GO:0030295;GO:0043332;GO:0000920;GO:0001934;GO:0005634	-	KOG0440-Cell cycle-associated protein Mob1-1[D]
AFUA_7G02260	116.66568799999999	91.182594	0.355549961853	6.479305409029999e-62	6.482826770669999e-61	-	AFUA_7G02260	-	GO:0009405;GO:0016301;GO:0005634;GO:0006351;GO:0006355	-	-
AFUA_4G07400	25.257393	14.726403	0.7783006480310001	7.221536597019998e-62	7.217616110269999e-61	-	AFUA_4G07400	-	GO:0005622;GO:0005886;GO:0005887;GO:0006355;GO:0044010;GO:0046777;GO:0071470;GO:0000155;GO:0000160;GO:0005524	-	KOG0519-Sensory transduction histidine kinase[T]
AFUA_4G07690	206.897537	168.132324	0.299319356646	7.996029858329999e-62	7.983021132959998e-61	-	AFUA_4G07690	-	GO:0006164;GO:0006189;GO:0003937;GO:0004643;GO:0005829	K00602-ko00230 Purine metabolism;ko00670 One carbon pool by folate	KOG2555-AICAR transformylase/IMP cyclohydrolase/methylglyoxal synthase[F]
AFUA_7G02590	87.9543	36.068169	1.28602792478	1.0378229868599997e-61	1.03501198202e-60	up	AFUA_7G02590	-	-	-	-
AFUA_2G01500	7.862982000000001	3.3644839999999996	1.22469129142	1.2620144039e-61	1.2572340463099998e-60	up	AFUA_2G01500	-	GO:0006816;GO:0015432;GO:0015721;GO:0016021;GO:0042626;GO:0000324;GO:0005524;GO:0005774	-	KOG0054-Multidrug resistance-associated protein/mitoxantrone resistance protein, ABC superfamily[Q]
AFUA_5G13270	24.796692	13.462420000000002	0.881209899248	1.2633793603599997e-61	1.2572331904999997e-60	-	AFUA_5G13270	-	GO:0071467;GO:0005886;GO:0016021;GO:0036177	-	-
AFUA_3G00900	344.30810499999995	412.566742	-0.26092738449	1.5543948971099998e-61	1.54516253001e-60	-	AFUA_3G00900	-	GO:0016021;GO:0016052;GO:0004556;GO:0005509;GO:0005576	K01176-ko00500 Starch and sucrose metabolism;ko04973 Carbohydrate digestion and absorption	KOG0471-Alpha-amylase[G]
AFUA_5G08890	69.513763	49.859798	0.479421606722	1.8182575095699998e-61	1.8055081311399998e-60	-	AFUA_5G08890	-	GO:0010106;GO:0019878;GO:0046872;GO:0051539;GO:0004409;GO:0005739;GO:0009085	K01705-ko01210 2-Oxocarboxylic acid metabolism;ko01230 Biosynthesis of amino acids;ko00300 Lysine biosynthesis	KOG0453-Aconitase/homoaconitase (aconitase superfamily)[CE]
AFUA_2G12460	183.231018	112.09529099999999	0.7089380752860001	2.2124625205399993e-61	2.1945816273299994e-60	-	AFUA_2G12460	-	GO:0005759;GO:0034553	-	-
AFUA_4G04110	35.317631	19.033188	0.891871345807	4.453586098019999e-61	4.4128374631099993e-60	-	AFUA_4G04110	-	GO:0005634;GO:0005829;GO:0006351	-	KOG1861-Leucine permease transcriptional regulator[K]
AFUA_4G06240	175.475418	100.633057	0.8021646458570001	5.002447841829999e-61	4.9513475681699984e-60	-	AFUA_4G06240	-	GO:0012505;GO:0016020;GO:0005496;GO:0005634;GO:0005829	-	KOG1110-Putative steroid membrane receptor Hpr6.6/25-Dx[R]
AFUA_2G11110	27.453489	40.703369	-0.5681587010329999	6.1368021831199996e-61	6.067590128429999e-60	-	AFUA_2G11110	-	GO:0000799;GO:0005524;GO:0005634;GO:0005730;GO:0005737;GO:0007076;GO:0034506;GO:0035327;GO:0051301;GO:0000778;GO:0000790;GO:0000796	K06674-ko04111 Cell cycle - yeast	KOG0933-Structural maintenance of chromosome protein 2 (chromosome condensation complex Condensin, subunit E)[BD]
AFUA_3G01840	20.264881	38.38501	-0.921561320372	6.425726425419999e-61	6.346439028539998e-60	-	AFUA_3G01840	-	GO:0022857;GO:0035442;GO:0055085;GO:0071916;GO:0005783;GO:0006820;GO:0016021	-	KOG2533-Permease of the major facilitator superfamily[G]
AFUA_6G12550	129.03157	84.877083	0.60427711069	7.139230978239998e-61	7.04358211733e-60	-	AFUA_6G12550	-	GO:0005743;GO:0006397;GO:0006412;GO:0008380;GO:0015093;GO:0016021;GO:0044281;GO:0048250;GO:0055085;GO:0003735;GO:0005381;GO:0005739	-	KOG0760-Mitochondrial carrier protein MRS3/4[C]
AFUA_1G10570	56.468982999999994	26.37347	1.09837124737	7.85873737167e-61	7.74514748461e-60	up	AFUA_1G10570	-	GO:0006114;GO:0006970;GO:0008152;GO:0016787;GO:0046872;GO:0000121;GO:0005634;GO:0005737	K06116-ko00561 Glycerolipid metabolism	KOG2914-Predicted haloacid-halidohydrolase and related hydrolases[R]
AFUA_1G11480	124.240227	72.232178	0.782418793402	8.82792499685e-61	8.69102134716e-60	-	AFUA_1G11480	-	GO:0016021	-	-
AFUA_3G13210	30.563847999999997	17.555132	0.799933346532	9.541932282159998e-61	9.383919514669999e-60	-	AFUA_3G13210	-	GO:0005524;GO:0005737;GO:0010098;GO:0010103;GO:0010229;GO:0040008;GO:0004672;GO:0004702;GO:0004709	-	-
AFUA_5G14240	16.971735	2.5025060000000003	2.76168862421	1.7370709976599993e-60	1.7064822340899997e-59	up	AFUA_5G14240	-	GO:0050549	-	KOG2764-Putative transcriptional regulator DJ-1[RV]
AFUA_1G09950	64.891937	35.394554	0.874511834149	2.3853710356799994e-60	2.3408678447199993e-59	-	AFUA_1G09950	-	GO:0005956;GO:0016301;GO:0019887	K03115-ko03008 Ribosome biogenesis in eukaryotes;ko04310 Wnt signaling pathway;ko04064 NF-kappa B signaling pathway;ko04139 Regulation of mitophagy - yeast;ko04520 Adherens junction;ko04530 Tight junction;ko04712 Circadian rhythm - plant;ko05162 Measles;ko05168 Herpes simplex infection;ko05169 Epstein-Barr virus infection	KOG3092-Casein kinase II, beta subunit[TDK]
AFUA_6G04000	16.788523	10.240483	0.713191549483	4.8959555028099986e-60	4.79949631559e-59	-	AFUA_6G04000	-	GO:0005829;GO:0010963;GO:0032091;GO:0032153;GO:0033596;GO:0034613;GO:0043087;GO:0043547;GO:0051056;GO:1903789;GO:1904262;GO:0005096;GO:2000134;GO:0005634;GO:0005737	-	KOG3687-Tuberin - Rap/ran-GTPase-activating protein[DT]
AFUA_4G14230	162.054901	211.497131	-0.38415544053000006	5.040432101599999e-60	4.935869946299999e-59	-	AFUA_4G14230	-	GO:0016021;GO:0022857;GO:0055085	-	KOG0255-Synaptic vesicle transporter SVOP and related transporters (major facilitator superfamily)[R]
AFUA_1G13610	107.54598200000001	140.863831	-0.389347599017	5.46350983568e-60	5.344485444999999e-59	-	AFUA_1G13610	-	GO:0016021	-	-
AFUA_4G06870	149.267624	110.125267	0.438755763295	7.509990644279998e-60	7.3385842760699985e-59	-	AFUA_4G06870	-	GO:0005789;GO:0005794;GO:0006487;GO:0016740;GO:0000136;GO:0000137;GO:0005783	-	-
AFUA_1G10650	18.310760000000002	9.915757000000001	0.884896850737	7.971079210799999e-60	7.780889091769999e-59	-	AFUA_1G10650	-	-	-	-
AFUA_3G08730	43.539333	25.482585999999998	0.772807615101	1.03745179869e-59	1.01162540327e-58	-	AFUA_3G08730	-	GO:0008270;GO:0032153;GO:0035871;GO:0036459;GO:0043328;GO:0045324;GO:0061578;GO:0070530;GO:0070536;GO:0005737;GO:0005768;GO:0008237	K11866-ko04144 Endocytosis	KOG2880-SMAD6 interacting protein AMSH, contains JAB/MPN/Mov34 domain[T]
AFUA_3G01630	19.002415	4.876004	1.96241156646	1.1428316773499998e-59	1.1132027079399997e-58	up	AFUA_3G01630	-	GO:0006950;GO:0016021	-	-
AFUA_1G15880	35.388366999999995	16.747396	1.07933839709	1.39575171664e-59	1.3581283881199998e-58	up	AFUA_1G15880	-	GO:0015693;GO:0016021;GO:0005769;GO:0005886;GO:0015095	-	KOG2922-Uncharacterized conserved protein[S]
AFUA_5G09260	70.06770300000001	44.860031	0.643318984361	1.7514693765099995e-59	1.7024578258499998e-58	-	AFUA_5G09260	-	GO:2001246;GO:0005829;GO:0006896;GO:0008525;GO:0008526;GO:0010570;GO:0031322;GO:0032153;GO:0035838;GO:0043001;GO:0046488;GO:0048194;GO:0000139;GO:0060187;GO:0005628;GO:1901352;GO:0005634	-	KOG1471-Phosphatidylinositol transfer protein SEC14 and related proteins[I]
AFUA_3G07710	158.781601	204.42553700000002	-0.36453168191600005	1.8246266147599998e-59	1.7716970452299996e-58	-	AFUA_3G07710	-	GO:0003723;GO:0005730;GO:0005732;GO:0006364;GO:0000166;GO:0001651;GO:0003676	-	KOG4205-RNA-binding protein musashi/mRNA cleavage and polyadenylation factor I complex, subunit HRP1[A]
AFUA_4G09890	52.037174	28.642117	0.861404486054	1.9459922567699999e-59	1.8875509719299996e-58	-	AFUA_4G09890	-	GO:0008081;GO:0016042;GO:0004871;GO:0005576;GO:0006629	-	-
AFUA_1G11110	26.606869	19.378275	0.457358597441	2.2507953239899994e-59	2.1809022060299997e-58	-	AFUA_1G11110	-	GO:0005509;GO:0005783;GO:0005789;GO:0005886;GO:0005887;GO:0005891;GO:0070588;GO:0086010;GO:0098703;GO:1901196;GO:0005245;GO:0005261;GO:0005262	-	KOG2301-Voltage-gated Ca2+ channels, alpha1 subunits[PT]
AFUA_6G02490	28.975478999999996	12.953101	1.16153498741	2.4434628497799997e-59	2.3650973219999994e-58	up	AFUA_6G02490	-	GO:0006103;GO:0006520;GO:0006531;GO:0006532;GO:0006536;GO:0009058;GO:0019266;GO:0030170;GO:0042802;GO:0080130;GO:0004069;GO:0005777;GO:0005829	K14454-ko01200 Carbon metabolism;ko01210 2-Oxocarboxylic acid metabolism;ko01230 Biosynthesis of amino acids;ko00710 Carbon fixation in photosynthetic organisms;ko00250 Alanine, aspartate and glutamate metabolism;ko00270 Cysteine and methionine metabolism;ko00220 Arginine biosynthesis;ko00330 Arginine and proline metabolism;ko00350 Tyrosine metabolism;ko00360 Phenylalanine metabolism;ko00400 Phen…	KOG1412-Aspartate aminotransferase/Glutamic oxaloacetic transaminase AAT2/GOT1[E]
AFUA_1G09850	111.133156	64.124237	0.793347641893	2.6428978007999997e-59	2.5554489765099993e-58	-	AFUA_1G09850	-	GO:0005737;GO:0005763;GO:0005840;GO:0006412;GO:0032543;GO:0048027;GO:0070181;GO:0000028;GO:0000462;GO:0003735	K02948-ko03010 Ribosome	-
AFUA_4G10830	14.190644	7.4133320000000005	0.936746035427	3.2850504929899994e-59	3.1730209641099996e-58	-	AFUA_4G10830	-	GO:0005634;GO:0005737;GO:0006289;GO:0006301;GO:0008270;GO:0016567;GO:0035861;GO:0061630;GO:0003677;GO:0004386;GO:0005524	-	KOG1001-Helicase-like transcription factor HLTF/DNA helicase RAD5, DEAD-box superfamily[KL]
AFUA_4G12220	393.392975	274.906036	0.517032611108	5.176988520879999e-59	4.9951969952499986e-58	-	AFUA_4G12220	-	GO:0016021	-	-
AFUA_5G12520	13.242813	3.951743	1.7446485778	7.053420564209999e-59	6.798611130209999e-58	up	AFUA_5G12520	-	GO:0016021	-	-
AFUA_3G07620	52.374123	34.57399	0.599167074258	7.1591998377999985e-59	6.893350889839998e-58	-	AFUA_3G07620	-	GO:0005739;GO:0016301	-	KOG1235-Predicted unusual protein kinase[R]
AFUA_1G10970	88.801964	114.492668	-0.366591722891	7.173566512009998e-59	6.899966535319999e-58	-	AFUA_1G10970	-	GO:0006888;GO:0016192;GO:0030126;GO:0030134;GO:0005198;GO:0005829;GO:0006886	-	KOG1058-Vesicle coat complex COPI, beta subunit[U]
AFUA_4G13740	142.75784299999998	106.383095	0.42430109329800003	8.158471260489999e-59	7.839115652689997e-58	-	AFUA_4G13740	-	GO:0005783;GO:0006511;GO:0006623;GO:0007034;GO:0016021;GO:0030001;GO:0000324;GO:0000329;GO:0005622	-	KOG4812-Golgi-associated protein/Nedd4 WW domain-binding protein[R]
AFUA_8G02530	58.760998	38.222065	0.620453174895	9.987028980569999e-59	9.586089860919997e-58	-	AFUA_8G02530	-	GO:0016787;GO:0004806;GO:0005576;GO:0006629	-	KOG4389-Acetylcholinesterase/Butyrylcholinesterase[T]
AFUA_4G02890	0.752324	12.063661999999999	-4.00316998786	1.2056103755099997e-58	1.1560045319299998e-57	down	AFUA_4G02890	-	-	-	-
AFUA_7G05260	160.25061000000002	221.41517599999997	-0.46642426062700004	1.6510712632799996e-58	1.5814891757e-57	-	AFUA_7G05260	-	GO:0005634;GO:0016573;GO:0019013;GO:0030529;GO:0000166;GO:0003676;GO:0003723	-	KOG4661-Hsp27-ERE-TATA-binding protein/Scaffold attachment factor (SAF-B)[K]
AFUA_4G09250	1300.968018	1130.704834	0.20236312770999998	1.68262439196e-58	1.6100371650699997e-57	-	AFUA_4G09250	-	GO:0004497;GO:0016021;GO:0045122	-	-
AFUA_1G04640	36.90638	25.713617000000003	0.521337675495	1.8297284549799997e-58	1.7489771991799996e-57	-	AFUA_1G04640	-	GO:0008270;GO:0016567;GO:0016874;GO:0032153;GO:0042787;GO:0044732;GO:0051286;GO:0051321;GO:0061630;GO:0004842;GO:0005634;GO:0005737	-	KOG0941-E3 ubiquitin protein ligase[O]
AFUA_5G03920	73.268723	48.746445	0.587900461911	2.2438160558099994e-58	2.1425650200999994e-57	-	AFUA_5G03920	-	GO:0005737;GO:0006351;GO:0009405;GO:0009408;GO:0010038;GO:0010106;GO:0031171;GO:0042493;GO:0043565;GO:0043619;GO:0046685;GO:0000304;GO:1900551;GO:0003700;GO:0005634	-	-
AFUA_3G07150	67.45578	44.139294	0.6118785127390001	2.2686003472399997e-58	2.1639861343399997e-57	-	AFUA_3G07150	-	GO:0005829;GO:0006540;GO:0009013;GO:0009450;GO:0016620;GO:0004029;GO:0004777;GO:0005737	K00139-ko00650 Butanoate metabolism;ko00250 Alanine, aspartate and glutamate metabolism	KOG2451-Aldehyde dehydrogenase[C]
AFUA_5G03140	114.21363799999999	77.02282	0.5683770801129999	2.5429586234399998e-58	2.4231815868299994e-57	-	AFUA_5G03140	-	GO:0006729;GO:0008270;GO:0035998;GO:0046654;GO:0046656;GO:0003934;GO:0005525;GO:0005737	K01495-ko00790 Folate biosynthesis	KOG2698-GTP cyclohydrolase I[H]
AFUA_6G06370	524.86792	457.970917	0.196698438244	2.5771420608999993e-58	2.4532153744199994e-57	-	AFUA_6G06370	-	GO:0006099;GO:0051287;GO:0000287;GO:0004449;GO:0005739	K00030-ko01200 Carbon metabolism;ko01210 2-Oxocarboxylic acid metabolism;ko01230 Biosynthesis of amino acids;ko00020 Citrate cycle (TCA cycle)	KOG0784-Isocitrate dehydrogenase, gamma subunit[E]
AFUA_3G06530	169.494278	134.74437	0.331011575511	3.2394751625799994e-58	3.0805133131799996e-57	-	AFUA_3G06530	-	GO:0005524;GO:0005737;GO:0009086;GO:0019344;GO:0070814;GO:0000103;GO:0004020;GO:0004781	K00958-ko00920 Sulfur metabolism;ko00230 Purine metabolism;ko00450 Selenocompound metabolism;ko00261 Monobactam biosynthesis	KOG0636-ATP sulfurylase (sulfate adenylyltransferase)[P]
AFUA_5G01710	88.228165	123.005219	-0.47940834440800006	3.842441317689999e-58	3.6501209834199996e-57	-	AFUA_5G01710	-	GO:0016705;GO:0018631;GO:0020037;GO:0042318;GO:0004497;GO:0005506;GO:0010124	K10437-ko00360 Phenylalanine metabolism;ko00643 Styrene degradation	KOG0156-Cytochrome P450 CYP2 subfamily[Q]
AFUA_5G01920	168.195007	110.917999	0.600641383706	4.0049674292299995e-58	3.8005902253699996e-57	-	AFUA_5G01920	-	-	-	-
AFUA_6G07260	8.936167	1.929773	2.21122499465	5.5002382808299994e-58	5.21418057416e-57	up	AFUA_6G07260	-	GO:0015856;GO:0015861;GO:0016021;GO:0031924;GO:0055085;GO:0072530;GO:0005886;GO:0015205;GO:0015212	-	-
AFUA_3G10840	202.27613799999997	252.384354	-0.31929633758000003	6.60247255401e-58	6.252650191319999e-57	-	AFUA_3G10840	-	GO:0008270;GO:0045131;GO:0071004;GO:0000243;GO:0000398;GO:0005829	-	KOG1588-RNA-binding protein Sam68 and related KH domain proteins[A]
AFUA_3G08770	341.474701	237.423416	0.524316468337	6.782732390789999e-58	6.416757621499999e-57	-	AFUA_3G08770	-	GO:0005746;GO:0005747;GO:0008137;GO:0016021;GO:0030308;GO:0045892;GO:0097190;GO:0097191;GO:0005654;GO:0005737;GO:0005739	-	KOG3300-NADH:ubiquinone oxidoreductase, B16.6 subunit/cell death-regulatory protein[CD]
AFUA_4G12720	42.927440999999995	25.533707	0.749497168752	7.926387057499999e-58	7.491005427539998e-57	-	AFUA_4G12720	-	GO:0006470;GO:0007049;GO:0007089;GO:0016021;GO:0016787;GO:0016788;GO:0030968;GO:0042578;GO:0004721;GO:0005524;GO:0005737	-	KOG1432-Predicted DNA repair exonuclease SIA1[R]
AFUA_2G17060	48.311462	18.540751999999998	1.3816657523700002	8.071980792069999e-58	7.620777763179999e-57	up	AFUA_2G17060	-	GO:0005730;GO:0005737;GO:0030687;GO:0042255;GO:0042273;GO:1902626;GO:0000463;GO:0003723;GO:0005634	-	KOG3492-Ribosome biogenesis protein NIP7[J]
AFUA_2G01000	13.133507	5.562582	1.23942560258	9.210323008199998e-58	8.686580255169998e-57	up	AFUA_2G01000	-	GO:0005934;GO:0005935;GO:0008270;GO:0030011;GO:0030427;GO:0035023;GO:0043332;GO:0000131;GO:0005094;GO:0005737	-	KOG1703-Adaptor protein Enigma and related PDZ-LIM proteins[TZ]
AFUA_2G02170	36.314491	49.558331	-0.448582243208	1.28931864743e-57	1.2147572312799997e-56	-	AFUA_2G02170	-	GO:0005634;GO:0005694;GO:0005737;GO:0005829;GO:0007076;GO:0051276;GO:0051301;GO:0000790;GO:0000799;GO:0005524	K06675-ko04111 Cell cycle - yeast	KOG0996-Structural maintenance of chromosome protein 4 (chromosome condensation complex Condensin, subunit C)[BD]
AFUA_6G13670	171.24461399999998	237.648819	-0.47277261913900004	2.0278485175099997e-57	1.9086242948499997e-56	-	AFUA_6G13670	-	GO:0007049;GO:0016021;GO:0031965;GO:0032153;GO:0032541;GO:0034613;GO:0051301;GO:1990809;GO:0005635;GO:0005783;GO:0005789	-	-
AFUA_2G05560	32.123138	13.230082999999999	1.2797907192	2.0643351384999997e-57	1.9409810980499998e-56	up	AFUA_2G05560	-	GO:0006364;GO:0003676;GO:0004527;GO:0005730	-	KOG2249-3'-5' exonuclease[L]
AFUA_8G06430	37.180859000000005	0.0001	18.5042005761	2.859385252329999e-57	2.6857797191499997e-56	up	AFUA_8G06430	-	-	-	-
AFUA_1G06720	22.321045	10.186465	1.13175108996	3.07787869433e-57	2.88806048739e-56	up	AFUA_1G06720	-	GO:0004402;GO:0004596;GO:0006281;GO:0006348;GO:0006474;GO:0008080;GO:0016573;GO:0030466;GO:0031248;GO:0032931;GO:0043565;GO:0000122;GO:0097043;GO:0000183;GO:1990841;GO:0000781	-	-
AFUA_2G01660	104.614586	138.448135	-0.404261604753	3.2960946692299994e-57	3.0896691884199994e-56	-	AFUA_2G01660	-	GO:0016021;GO:0005741;GO:0006886;GO:0015450	-	KOG0547-Translocase of outer mitochondrial membrane complex, subunit TOM70/TOM72[U]
AFUA_2G12010	23.978554000000003	12.704877	0.916362252993	3.6931440450299996e-57	3.4583307156099994e-56	-	AFUA_2G12010	-	-	-	-
AFUA_5G04230	1160.051514	1298.360229	-0.162501841425	3.96551403201e-57	3.7096094171399993e-56	-	AFUA_5G04230	-	GO:0004108;GO:0005759;GO:0006099	K01647-ko01200 Carbon metabolism;ko01210 2-Oxocarboxylic acid metabolism;ko01230 Biosynthesis of amino acids;ko00020 Citrate cycle (TCA cycle);ko00630 Glyoxylate and dicarboxylate metabolism	KOG2617-Citrate synthase[C]
AFUA_6G03950	31.877695000000003	21.927387	0.539813413275	4.0891777873799993e-57	3.821409292669999e-56	-	AFUA_6G03950	-	GO:0005524;GO:0005768;GO:0005794;GO:0005802;GO:0005886;GO:0006890;GO:0006897;GO:0007033;GO:0010008;GO:0015031;GO:0015662;GO:0000139;GO:0016021;GO:0000287;GO:0004012	-	KOG0210-P-type ATPase[P]
AFUA_1G02110	174.320648	131.19096399999998	0.410075109177	5.335563730639999e-57	4.981122123789999e-56	-	AFUA_1G02110	-	GO:0003849;GO:0009073;GO:0009423	K01626-ko01230 Biosynthesis of amino acids;ko00400 Phenylalanine, tyrosine and tryptophan biosynthesis;ko02024 Quorum sensing	-
AFUA_6G07280	52.384945	38.504082000000004	0.44414085186	5.390781700099999e-57	5.027573003989999e-56	-	AFUA_6G07280	-	GO:0016021;GO:0016887;GO:0005524;GO:0005789;GO:0006810	-	KOG0061-Transporter, ABC superfamily (Breast cancer resistance protein)[Q]
AFUA_6G07270	32.914577	19.414735999999998	0.7615745674240001	5.905426474609999e-57	5.5019686942099995e-56	-	AFUA_6G07270	-	GO:0016021;GO:0004467;GO:0006633;GO:0006869	-	KOG1179-Very long-chain acyl-CoA synthetase/fatty acid transporter[I]
AFUA_8G05670	39.947739	18.081736	1.1435806550799998	6.2321643108e-57	5.8005128898799995e-56	up	AFUA_8G05670	-	GO:0005737;GO:0005739;GO:0019216	-	KOG3335-Predicted coiled-coil protein[R]
AFUA_5G06090	63.540367	41.039745	0.630651656071	1.2408373721199999e-56	1.1537280818599997e-55	-	AFUA_5G06090	-	GO:0016020;GO:0016021	-	-
AFUA_5G15020	32.18298	13.098730999999999	1.2968708685600001	1.31070172685e-56	1.21745806213e-55	up	AFUA_5G15020	-	GO:0008168;GO:0030791;GO:0046685	-	KOG1271-Methyltransferases[R]
AFUA_4G05970	46.245365	25.957058	0.8331819009020001	1.3459598181199998e-56	1.2489475933299998e-55	-	AFUA_4G05970	-	GO:0005758;GO:0006626;GO:0006744;GO:0008299;GO:0008412;GO:0031305;GO:0032592;GO:0047293;GO:0002083;GO:0005739;GO:0005743	K06125-ko00130 Ubiquinone and other terpenoid-quinone biosynthesis	KOG1381-Para-hydroxybenzoate-polyprenyl transferase[H]
AFUA_2G10010	53.30587	71.948128	-0.432662740177	1.37937527751e-56	1.2786656021599998e-55	-	AFUA_2G10010	-	GO:0005635;GO:0005643;GO:0005737;GO:0005829;GO:0006406;GO:0006606;GO:0006886;GO:0007165;GO:0008565;GO:0005525;GO:0005622;GO:0005634	-	KOG1991-Nuclear transport receptor RANBP7/RANBP8 (importin beta superfamily)[YU]
AFUA_2G01700	67.14445500000001	91.19883	-0.441747053729	1.4651232310299997e-56	1.3567866540899997e-55	-	AFUA_2G01700	-	GO:0031965;GO:0004674;GO:0044732;GO:0004679;GO:0045722;GO:0005524;GO:0005634;GO:0005641;GO:0005829;GO:0005993;GO:0071940;GO:0006468;GO:0090606;GO:0006995;GO:1900436;GO:0007124;GO:0007155;GO:0000324;GO:0017148;GO:0001302;GO:0031588;GO:0001403	K12761-ko04113 Meiosis - yeast	KOG0583-Serine/threonine protein kinase[T]
AFUA_1G12080	21.404016	11.499775999999999	0.8962757527949999	1.47391826235e-56	1.3635595582799997e-55	-	AFUA_1G12080	-	GO:0008270;GO:0016021;GO:0016567;GO:0016874;GO:0043162;GO:0044695;GO:0000139;GO:0004842;GO:0005794	-	KOG0828-Predicted E3 ubiquitin ligase[O]
AFUA_1G10050	50.292156	67.10746800000001	-0.416139922134	1.5603340907099998e-56	1.4420557535199998e-55	-	AFUA_1G10050	-	GO:0005829;GO:0016887;GO:0044732;GO:0071004;GO:1903241;GO:1990446;GO:1990447;GO:0003676;GO:0004386;GO:0005524	K12811-ko03040 Spliceosome	KOG0334-RNA helicase[A]
AFUA_2G13290	45.746376	60.017353	-0.391722233343	2.2776659772499995e-56	2.1029002327599998e-55	-	AFUA_2G13290	-	GO:0051028;GO:0005737;GO:0005829;GO:0006888	-	KOG1862-GYF domain containing proteins[R]
AFUA_3G07930	28.592609000000003	10.790664999999999	1.40585849106	2.5906735711699997e-56	2.3894940102799998e-55	up	AFUA_3G07930	-	GO:0016740	-	-
AFUA_2G14490	65.409142	43.038273	0.6038721021769999	2.6324117595399996e-56	2.4255605852399994e-55	-	AFUA_2G14490	-	GO:0030248;GO:0005576;GO:0008810;GO:0030245	-	-
AFUA_1G10220	54.042046	76.45719100000001	-0.500569901951	3.0346264580899998e-56	2.7933736546699995e-55	-	AFUA_1G10220	-	-	-	-
AFUA_6G04530	49.416031	31.367928999999997	0.655688859355	3.17332129627e-56	2.9181241290799996e-55	-	AFUA_6G04530	-	GO:0007049;GO:0016573;GO:0016740;GO:0032777;GO:0006281;GO:0006351;GO:0006357	-	KOG2261-Polycomb enhancer protein, EPC[K]
AFUA_2G15710	62.694571999999994	35.593994	0.8167067154500001	3.3400424645199997e-56	3.0683723439099994e-55	-	AFUA_2G15710	-	GO:0016021	-	-
AFUA_1G05820	484.869141	348.89035	0.474821743398	4.124249070719999e-56	3.785016220929999e-55	-	AFUA_1G05820	-	GO:0009853;GO:0031966;GO:0032981;GO:0045271;GO:0055114;GO:0005739;GO:0005747;GO:0005758	K03938-ko00190 Oxidative phosphorylation;ko05010 Alzheimer's disease;ko05012 Parkinson's disease;ko05016 Huntington's disease;ko04932 Non-alcoholic fatty liver disease (NAFLD)	-
AFUA_6G05010	44.547405	28.747839000000003	0.631887882033	4.213867434309999e-56	3.863411327969999e-55	-	AFUA_6G05010	-	GO:0005634;GO:0006351;GO:0006357;GO:0008270;GO:0010811;GO:0044011;GO:1900189;GO:0000025;GO:0000981;GO:0003677	-	-
AFUA_1G14300	76.752441	109.13976299999999	-0.507892276827	4.26980504678e-56	3.910801537869999e-55	-	AFUA_1G14300	-	GO:0050840;GO:0005518;GO:0050896;GO:0005576;GO:0070062;GO:0005578;GO:0005604;GO:0005615;GO:0005802;GO:0005886;GO:0007155;GO:0007162;GO:0007601;GO:0008283;GO:0001525;GO:0030198;GO:0002062;GO:0044267;GO:0005178	-	KOG1437-Fasciclin and related adhesion glycoproteins[MW]
AFUA_1G04890	348.824341	246.81120299999998	0.499092833741	4.295633852719999e-56	3.9305476753799996e-55	-	AFUA_1G04890	-	GO:0005784;GO:0006886;GO:0016021	K09481-ko03060 Protein export;ko04141 Protein processing in endoplasmic reticulum;ko04145 Phagosome;ko05110 Vibrio cholerae infection	KOG3457-Sec61 protein translocation complex, beta subunit[O]
AFUA_2G07450	21.18259	12.224974000000001	0.793047601894	5.4506898958299995e-56	4.982482670419999e-55	-	AFUA_2G07450	-	GO:0016021;GO:0035091	-	-
AFUA_2G02270	282.980438	184.86218300000002	0.614252200423	5.696263114479999e-56	5.201795830239999e-55	-	AFUA_2G02270	-	GO:0006412;GO:0003735;GO:0005763;GO:0005840	K02954-ko03010 Ribosome	KOG1741-Mitochondrial/chloroplast ribosomal protein S14/S29[J]
AFUA_5G08700	20.647234	28.266111	-0.453124878846	5.8909067309099985e-56	5.3742117401499984e-55	-	AFUA_5G08700	-	GO:0005634;GO:0005826;GO:0016459;GO:0016460;GO:0030899;GO:0032153;GO:0036391;GO:0071341;GO:1903478;GO:0000146;GO:0003774;GO:0005524	-	KOG0161-Myosin class II heavy chain[Z]
AFUA_7G03690	80.923058	49.243140999999994	0.716628051074	7.11637263606e-56	6.485763377719999e-55	-	AFUA_7G03690	-	GO:0003676;GO:0005730;GO:0006364	-	KOG2809-Telomerase elongation inhibitor/RNA maturation protein PINX1[AD]
AFUA_5G00700	20.836596	49.454788	-1.24699059433	8.269449245879999e-56	7.52920675651e-55	down	AFUA_5G00700	-	-	-	-
AFUA_2G08940	24.422422	11.904077000000001	1.03675051769	9.028508226169998e-56	8.212195476469999e-55	up	AFUA_2G08940	-	-	-	-
AFUA_4G11230	37.287182	22.019556	0.759894389887	9.344878385049998e-56	8.491570141599998e-55	-	AFUA_4G11230	-	-	-	-
AFUA_3G05740	203.93605	268.457397	-0.39657633237400003	1.02790859483e-55	9.331260961959997e-55	-	AFUA_3G05740	-	GO:0005975;GO:0016853;GO:0030246;GO:0033499;GO:0003978;GO:0004034;GO:0005829	K01785-ko00010 Glycolysis / Gluconeogenesis;ko00052 Galactose metabolism	KOG1604-Predicted mutarotase[G]
AFUA_2G07690	36.972687	52.205711	-0.49774774225699997	1.2799957688399998e-55	1.1608237489799998e-54	-	AFUA_2G07690	-	GO:0045835;GO:0004715;GO:0046872;GO:0005524;GO:0051301;GO:0005634;GO:0005654;GO:0010972;GO:0018105;GO:0018108;GO:0071341;GO:0036289;GO:0072453;GO:0038083;GO:1902402;GO:0044387;GO:0044732;GO:0004674;GO:0044773;GO:0004712;GO:0044878;GO:0004713	K03114-ko04011 MAPK signaling pathway - yeast;ko04111 Cell cycle - yeast;ko04113 Meiosis - yeast	KOG0583-Serine/threonine protein kinase[T]
AFUA_3G02670	4.902547	1.240918	1.98212367622	1.4197101318799999e-55	1.2862629688899997e-54	-	AFUA_3G02670	-	GO:0019748;GO:0031177;GO:0003824;GO:0008152;GO:0016746	-	KOG1176-Acyl-CoA synthetase[I]
AFUA_3G09820	31.278629	18.240108	0.778063006296	1.9022460672599997e-55	1.7217477924399997e-54	-	AFUA_3G09820	-	GO:0006355;GO:0009405;GO:0046872;GO:0052036;GO:0003676;GO:0005634;GO:0006351	-	KOG2462-C2H2-type Zn-finger protein[K]
AFUA_2G08790	60.350815000000004	40.500275	0.5754415497640001	2.3510870792399994e-55	2.1259092892399997e-54	-	AFUA_2G08790	-	GO:0008270;GO:0071555;GO:0004181;GO:0005773;GO:0005783	-	KOG2650-Zinc carboxypeptidase[S]
AFUA_7G04500	95.040428	61.248034999999994	0.633877773749	2.3828749207099997e-55	2.1525381398599996e-54	-	AFUA_7G04500	-	GO:0005524;GO:0005737;GO:0000105;GO:0000287;GO:0003879	K00765-ko01230 Biosynthesis of amino acids;ko00340 Histidine metabolism	KOG2831-ATP phosphoribosyltransferase[E]
AFUA_3G03445	169.54573100000002	237.80719	-0.488117875885	3.359735089429999e-55	3.03199622532e-54	-	AFUA_3G03445	-	GO:0016491	-	-
AFUA_3G06620	43.746113	20.847767	1.0692619688	3.847117753419999e-55	3.468434762019999e-54	up	AFUA_3G06620	-	GO:0006545;GO:0006730;GO:0009165;GO:0046452;GO:0046654;GO:0050661;GO:0004146;GO:0005524;GO:0005829	K00287-ko00790 Folate biosynthesis;ko00670 One carbon pool by folate	KOG2551-Phospholipase/carboxyhydrolase[E]
AFUA_2G03090	69.252892	51.73922	0.420616014661	3.9324965423199995e-55	3.541940378869999e-54	-	AFUA_2G03090	-	GO:0005773;GO:0006879;GO:0036246;GO:0036249;GO:0042626;GO:0044604;GO:0071627;GO:0071995;GO:0071996;GO:0098849;GO:0000329;GO:0005524;GO:0005743	-	KOG0056-Heavy metal exporter HMT1, ABC superfamily[P]
AFUA_1G03880	31.346375	55.018864	-0.8116277373909999	4.088550279309999e-55	3.6788959258099993e-54	-	AFUA_1G03880	-	-	-	-
AFUA_1G03450	25.584055	14.806707999999999	0.788994025914	4.879168952379999e-55	4.386010762369999e-54	-	AFUA_1G03450	-	GO:0004198;GO:0005622	-	KOG0045-Cytosolic Ca2+-dependent cysteine protease (calpain), large subunit (EF-Hand protein superfamily)[OT]
AFUA_3G13470	24.317026000000002	13.433257999999999	0.8561575488609999	5.144320034459999e-55	4.6198503333899993e-54	-	AFUA_3G13470	-	GO:0015116;GO:0016021;GO:0005789;GO:0005887;GO:0008271	-	KOG0236-Sulfate/bicarbonate/oxalate exchanger SAT-1 and related transporters (SLC26 family)[P]
AFUA_3G06220	95.430626	63.189228	0.594773696214	5.295905849779999e-55	4.751346330139999e-54	-	AFUA_3G06220	-	GO:0051082;GO:0005747;GO:0006120;GO:0006461	-	KOG2435-Uncharacterized conserved protein[S]
AFUA_6G03960	28.491083000000003	38.634471999999995	-0.439378219148	6.418666965229998e-55	5.75305057594e-54	-	AFUA_6G03960	-	GO:0015031;GO:0048208;GO:0000139;GO:0005789;GO:0006914	-	-
AFUA_5G06240	4794.14502	4620.389647999999	0.053259027767400005	6.68454452635e-55	5.985528440179999e-54	-	AFUA_5G06240	-	GO:0016491;GO:0004022;GO:0005737;GO:0008270	K13953-ko01220 Degradation of aromatic compounds;ko00010 Glycolysis / Gluconeogenesis;ko00071 Fatty acid degradation;ko00350 Tyrosine metabolism;ko00830 Retinol metabolism;ko00625 Chloroalkane and chloroalkene degradation;ko00626 Naphthalene degradation;ko00980 Metabolism of xenobiotics by cytochrome P450;ko00982 Drug metabolism - cytochrome P450	KOG0023-Alcohol dehydrogenase, class V[Q]
AFUA_1G11190	1706.819824	1547.007568	0.141830517545	8.617912029719998e-55	7.709220625229998e-54	-	AFUA_1G11190	-	GO:0005829;GO:0005853;GO:0002182;GO:0003746;GO:0005085	-	KOG1668-Elongation factor 1 beta/delta chain[K]
AFUA_5G13620	12.424745	4.759717	1.38426854043	8.797775444889998e-55	7.862477958279999e-54	up	AFUA_5G13620	-	GO:0006511;GO:0016021;GO:0016579;GO:0036459;GO:0004843;GO:0005737;GO:0005783	-	KOG1867-Ubiquitin-specific protease[O]
AFUA_6G06350	263.421204	203.058167	0.375478425887	9.712007281319998e-55	8.671098644479999e-54	-	AFUA_6G06350	-	GO:0005839;GO:0006511;GO:0019773;GO:0045842;GO:0051603;GO:0004298;GO:0005634;GO:0005829	K02727-ko03050 Proteasome	KOG0184-20S proteasome, regulatory subunit alpha type PSMA3/PRE10[O]
AFUA_7G01040	26.913023	3.9126220000000003	2.7820968077900003	1.0021966623699999e-54	8.939166935149999e-54	up	AFUA_7G01040	-	GO:0047711;GO:0008270;GO:0016787;GO:0046677	-	KOG0833-Cytidine deaminase[F]
AFUA_6G10010	14.798913	6.148512	1.26718200036	1.0728249121799998e-54	9.559877363619998e-54	up	AFUA_6G10010	-	GO:0003677;GO:0005634;GO:0005829;GO:0006351;GO:0008270;GO:1901522;GO:0000978;GO:0000981;GO:0000982	-	-
AFUA_2G13230	33.884888000000004	20.623335	0.716364353087	1.1004182276799997e-54	9.796276388609999e-54	-	AFUA_2G13230	-	GO:0005829;GO:0006950	-	-
AFUA_4G13670	221.79867599999997	292.258667	-0.39799505531999996	1.1923436350799997e-54	1.0604370203799998e-53	-	AFUA_4G13670	-	GO:0007166;GO:0016021;GO:0030036;GO:0030246;GO:0035556;GO:0071470;GO:0071852;GO:0004888;GO:0005622;GO:0005886	K11244-ko04011 MAPK signaling pathway - yeast;ko04139 Regulation of mitophagy - yeast	KOG4157-beta-1,6-N-acetylglucosaminyltransferase, contains WSC domain[GO]
AFUA_8G02730	219.46029700000003	153.79492199999999	0.512952093342	1.1981651563299997e-54	1.0645859328199997e-53	-	AFUA_8G02730	-	GO:0003743;GO:0005739;GO:0005840	-	KOG3239-Density-regulated protein related to translation initiation factor 1 (eIF-1/SUI1)[R]
AFUA_6G03440	14.011516	4.705373000000001	1.57423206248	1.4285179909699998e-54	1.2680335686499998e-53	up	AFUA_6G03440	-	GO:0016491;GO:0019477;GO:0050660;GO:0051698;GO:0005576;GO:0005634;GO:0005829	-	KOG2820-FAD-dependent oxidoreductase[R]
AFUA_6G04420	22.162766	10.157108000000001	1.12564825986	1.50117328726e-54	1.3312427850899998e-53	up	AFUA_6G04420	-	GO:0045040;GO:0000002;GO:0030176;GO:0032865	K17764-ko04139 Regulation of mitophagy - yeast	-
AFUA_1G07600	22.578820999999998	8.542518	1.40223686708	1.9746964603099994e-54	1.7494784328299997e-53	up	AFUA_1G07600	-	GO:0032299;GO:0043137;GO:0046872;GO:0003723;GO:0004523;GO:0006298	K10743-ko03030 DNA replication	KOG2299-Ribonuclease HI[L]
AFUA_1G17270	29.57637	17.541842000000003	0.7536447493639999	2.5041648167999995e-54	2.21642664795e-53	-	AFUA_1G17270	-	GO:0006826;GO:0006879;GO:0010106;GO:0015677;GO:0016021;GO:0046872;GO:0052851;GO:0000293;GO:0005623;GO:0005886	-	KOG0039-Ferric reductase, NADH/NADPH oxidase and related proteins[PQ]
AFUA_3G00850	122.320633	88.27936600000001	0.47051960397	2.8110725873099996e-54	2.4856794588099994e-53	-	AFUA_3G00850	-	GO:0016021	-	-
AFUA_2G16370	2587.738525	2960.726807	-0.194259526634	3.2936264561399994e-54	2.9095807609199995e-53	-	AFUA_2G16370	-	GO:0022625;GO:0003735;GO:0005840;GO:0006412	K02912-ko03010 Ribosome	KOG0878-60S ribosomal protein L32[J]
AFUA_2G11830	104.19624300000001	69.97466999999999	0.574398576165	3.7784456062499996e-54	3.3346684377299993e-53	-	AFUA_2G11830	-	GO:0016021	-	-
AFUA_3G06640	2633.931152	3099.771729	-0.234944341915	3.9296311698899993e-54	3.4647753753699995e-53	-	AFUA_3G06640	-	GO:0006412;GO:0022627;GO:0046872;GO:0000028;GO:0003735;GO:0005840	K02978-ko03010 Ribosome	KOG1779-40s ribosomal protein S27[J]
AFUA_6G04210	48.51672	33.618282	0.529236019348	4.7297203453299995e-54	4.1662273472499995e-53	-	AFUA_6G04210	-	GO:0006487;GO:0006491;GO:0009272;GO:0009311;GO:0016021;GO:0043687;GO:0004573;GO:0005783;GO:0005789	K01228-ko00510 N-Glycan biosynthesis;ko04141 Protein processing in endoplasmic reticulum	KOG2161-Glucosidase I[G]
AFUA_3G06250	27.553019	38.099185999999996	-0.46754977008000004	5.0001474443799996e-54	4.400225356169999e-53	-	AFUA_3G06250	-	GO:0045944;GO:1900387;GO:0001104;GO:0006351;GO:0016592	-	KOG4522-RNA polymerase II transcription mediator[K]
AFUA_4G13940	10.330627	4.851914	1.09030193472	5.000856755289999e-54	4.396646268619999e-53	up	AFUA_4G13940	-	GO:0016874;GO:0061631;GO:0003950;GO:0005524;GO:0005634	K10582-ko04120 Ubiquitin mediated proteolysis	KOG0897-Predicted ubiquitin-conjugating enzyme[O]
AFUA_2G05650	163.608551	130.85965	0.32222783554400003	6.464565042e-54	5.678084085079999e-53	-	AFUA_2G05650	-	GO:0005737;GO:0005829;GO:0006421;GO:0003676;GO:0004816;GO:0005524	K01893-ko00970 Aminoacyl-tRNA biosynthesis	KOG0555-Asparaginyl-tRNA synthetase[J]
AFUA_8G00230	7.9405	0.061725	7.00723111273	7.57855183116e-54	6.650197293209999e-53	up	AFUA_8G00230	-	GO:0051213;GO:1902181	K17825-ko00404 Staurosporine biosynthesis	-
AFUA_8G00530	6.885136999999999	0.81863	3.07220191858	9.209957474239998e-54	8.074062719089999e-53	up	AFUA_8G00530	-	GO:0016787	-	-
AFUA_6G08860	47.31414	27.409278999999998	0.787607023951	1.0268960248e-53	8.993889541669998e-53	-	AFUA_6G08860	-	GO:0016853;GO:0019146;GO:0030246;GO:0046872;GO:0005524;GO:0005975;GO:0009103	-	-
AFUA_4G07150	1088.580688	925.504333	0.23413669763300002	1.17518361418e-53	1.0282856623999999e-52	-	AFUA_4G07150	-	GO:0004129;GO:0016021	K02272-ko00190 Oxidative phosphorylation;ko04260 Cardiac muscle contraction;ko05010 Alzheimer's disease;ko05012 Parkinson's disease;ko05016 Huntington's disease;ko04932 Non-alcoholic fatty liver disease (NAFLD)	-
AFUA_6G07340	173.144928	137.560913	0.331909530479	1.5658245504099996e-53	1.3687953453499998e-52	-	AFUA_6G07340	-	GO:0016021;GO:0019805;GO:0034354;GO:0043420;GO:0071949;GO:0004502;GO:0005741;GO:0006569	K00486-ko00380 Tryptophan metabolism	KOG2614-Kynurenine 3-monooxygenase and related flavoprotein monooxygenases[CR]
AFUA_1G03650	55.475002	76.98485600000001	-0.472736860951	1.6581322568399997e-53	1.44811265885e-52	-	AFUA_1G03650	-	-	-	-
AFUA_6G11020	13.028395	3.1339240000000004	2.05561726679	1.8304098212399996e-53	1.5970542563499998e-52	up	AFUA_6G11020	-	GO:0008442;GO:0051287;GO:0004616;GO:0005739;GO:0006574	K00020-ko00280 Valine, leucine and isoleucine degradation	KOG0409-Predicted dehydrogenase[R]
AFUA_2G08290	32.900734	50.085907	-0.606284949788	1.9597508898299997e-53	1.70828664213e-52	-	AFUA_2G08290	-	GO:0008289	-	-
AFUA_7G05490	225.72625699999998	121.852272	0.88944109479	2.7106251399199994e-53	2.3605775225099997e-52	-	AFUA_7G05490	-	-	-	-
AFUA_1G14680	56.040974	70.382217	-0.328728928651	2.8660876504e-53	2.4936046145499997e-52	-	AFUA_1G14680	-	GO:0005634;GO:0005665;GO:0005829;GO:0006366;GO:0046872;GO:0000790;GO:0003677;GO:0003899	K03006-ko00230 Purine metabolism;ko00240 Pyrimidine metabolism;ko03020 RNA polymerase;ko05016 Huntington's disease;ko05168 Herpes simplex infection;ko05169 Epstein-Barr virus infection	KOG0260-RNA polymerase II, large subunit[K]
AFUA_8G05270	30.982634	19.596859	0.660837364018	3.4997178069499996e-53	3.0420115592999998e-52	-	AFUA_8G05270	-	GO:0001077;GO:0003677;GO:0005634;GO:0005737;GO:0006351;GO:0006357;GO:0008270;GO:0072686;GO:0000790;GO:0000978;GO:0000981	-	-
AFUA_4G07660	102.92186	134.137314	-0.382161183808	3.7511753423699994e-53	3.25750651194e-52	-	AFUA_4G07660	-	GO:0004386;GO:0005524;GO:0005829;GO:0002183;GO:0003676;GO:0003743	-	KOG0335-ATP-dependent RNA helicase[A]
AFUA_1G05240	37.079636	48.894714	-0.399051422554	3.8425661054099993e-53	3.3337248822199997e-52	-	AFUA_1G05240	-	GO:0005622;GO:0005634;GO:0005737;GO:0006351;GO:0008270;GO:0016574;GO:0016874;GO:0035556;GO:0036205;GO:0043619;GO:0003677;GO:0003682;GO:0004842	-	KOG0954-PHD finger protein[R]
AFUA_1G10690	35.75581	23.557663	0.601981259977	3.9516967013799992e-53	3.425175907359999e-52	-	AFUA_1G10690	-	GO:0005829;GO:0006356;GO:0003712;GO:0005737;GO:0005794	-	KOG4673-Transcription factor TMF, TATA element modulatory factor[K]
AFUA_2G10270	26.162526999999997	34.525504999999995	-0.400160621389	4.46854927919e-53	3.8695198602999995e-52	-	AFUA_2G10270	-	GO:0045931;GO:0005524;GO:0048471;GO:0005737;GO:0051321;GO:0005829;GO:0006281;GO:0007165;GO:0010507;GO:0010515;GO:0071851;GO:0018107;GO:0030435;GO:0031931;GO:0034064;GO:0000790;GO:0038202;GO:0004672;GO:0044877;GO:0004674	K07203-ko04012 ErbB signaling pathway;ko04630 Jak-STAT signaling pathway;ko04066 HIF-1 signaling pathway;ko04072 Phospholipase D signaling pathway;ko04151 PI3K-Akt signaling pathway;ko04152 AMPK signaling pathway;ko04150 mTOR signaling pathway;ko04139 Regulation of mitophagy - yeast;ko04910 Insulin signaling pathway;ko04920 Adipocytokine signaling pathway;ko04919 Thyroid hormone signaling pathway…	KOG0891-DNA-dependent protein kinase[L]
AFUA_5G12360	101.322121	69.811943	0.537403412656	4.940865152819999e-53	4.2744984710199995e-52	-	AFUA_5G12360	-	GO:0006412;GO:0006810;GO:0008272;GO:0015116;GO:0015131;GO:0015729;GO:0016021;GO:0034658;GO:0034659;GO:1901239;GO:0003735;GO:0005739;GO:0005743	-	KOG0755-Mitochondrial oxaloacetate carrier protein[C]
AFUA_8G00500	3.563533	0.263771	3.7559504214999997	5.7310114798399995e-53	4.9534235372700004e-52	-	AFUA_8G00500	-	GO:1902086;GO:0003824;GO:0003987;GO:0008152	K01908-ko00640 Propanoate metabolism	KOG1175-Acyl-CoA synthetase[I]
AFUA_3G09630	52.97476999999999	34.642624	0.612757207969	5.832589660869999e-53	5.0364904154099996e-52	-	AFUA_3G09630	-	GO:0005737;GO:0005739;GO:0005759;GO:0006421;GO:0070145;GO:0003676;GO:0004816;GO:0005524	K01893-ko00970 Aminoacyl-tRNA biosynthesis	KOG0554-Asparaginyl-tRNA synthetase (mitochondrial)[J]
AFUA_5G12325	41.783974	15.602459	1.42117629051	8.629597833939999e-53	7.444746772389999e-52	up	AFUA_5G12325	-	GO:0008270;GO:0016888;GO:0050897;GO:0000256;GO:0004038;GO:0006144	-	-
AFUA_2G05070	31.980736	17.284660000000002	0.887710916002	9.826052504119998e-53	8.468990009400002e-52	-	AFUA_2G05070	-	-	-	-
AFUA_2G08630	87.64688100000001	45.756374	0.937730023046	1.0353424269499997e-52	8.9151796446e-52	-	AFUA_2G08630	-	GO:0006624;GO:0016021;GO:0051321;GO:0005773;GO:0005783;GO:0005789	-	-
AFUA_3G08530	31.263527000000003	18.101404000000002	0.7883789439319999	1.14751107271e-52	9.87181254611e-52	-	AFUA_3G08530	-	GO:0055085;GO:0005783;GO:0016021;GO:0022857	-	KOG2615-Permease of the major facilitator superfamily[R]
AFUA_5G09980	88.602272	118.04438	-0.413913758687	1.14951588514e-52	9.879826071659998e-52	-	AFUA_5G09980	-	GO:0009055;GO:0016627;GO:0033539;GO:0050660;GO:0052890;GO:0055088;GO:0000062;GO:0003995;GO:0005739	-	-
AFUA_6G04030	181.44898999999998	95.60231	0.924446643365	1.16957924733e-52	1.00428889661e-51	-	AFUA_6G04030	-	GO:0033617;GO:0051082;GO:0005739;GO:0005743;GO:0031305	-	-
AFUA_2G05080	25.048060999999997	16.315006	0.61849940902	1.22896106964e-52	1.0542951207799999e-51	-	AFUA_2G05080	-	-	-	-
AFUA_2G04470	74.59539000000001	51.012943	0.548223140584	1.28070629966e-52	1.0976630808599997e-51	-	AFUA_2G04470	-	-	-	-
AFUA_5G10780	395.065491	333.21923799999996	0.245620136981	1.5653094616100001e-52	1.3403417296799997e-51	-	AFUA_5G10780	-	GO:0006012;GO:0030246;GO:0033499;GO:0003978;GO:0004034;GO:0005829	K01784-ko00052 Galactose metabolism;ko00520 Amino sugar and nucleotide sugar metabolism	KOG1371-UDP-glucose 4-epimerase/UDP-sulfoquinovose synthase[M]
AFUA_7G06050	88.01039899999999	125.229599	-0.508829692168	1.57708479685e-52	1.34916966125e-51	-	AFUA_7G06050	-	GO:0004190;GO:0005737;GO:0015031	-	KOG0012-DNA damage inducible protein[L]
AFUA_5G10630	13.025396	5.979995	1.12311105093	1.5974203184200003e-52	1.3652974959199998e-51	up	AFUA_5G10630	-	GO:0005247;GO:0016021;GO:0034707	-	KOG0475-Cl- channel CLC-3 and related proteins (CLC superfamily)[P]
AFUA_3G06840	2373.519043	2632.173828	-0.149227142671	1.69195925473e-52	1.4447574155599996e-51	-	AFUA_3G06840	-	GO:0019843;GO:0022627;GO:0003735;GO:0005840;GO:0006412	K02987-ko03010 Ribosome	KOG0378-40S ribosomal protein S4[J]
AFUA_6G05150	119.63521599999999	152.44986	-0.349692699563	1.90955522612e-52	1.6290505891e-51	-	AFUA_6G05150	-	GO:0008023;GO:0017053;GO:0030435;GO:0033588;GO:0042393;GO:0048315;GO:0000123;GO:0001191;GO:0006351	K06666-ko04011 MAPK signaling pathway - yeast;ko04111 Cell cycle - yeast	KOG0266-WD40 repeat-containing protein[R]
AFUA_4G07760	29.055929	17.352705	0.743672009775	2.06355842774e-52	1.7588014191999997e-51	-	AFUA_4G07760	-	GO:0005789;GO:0015171;GO:0015189;GO:0016021;GO:0030435;GO:0032974;GO:0061459;GO:0089707;GO:0089708;GO:1990818;GO:0005290;GO:0005774;GO:0005783	-	KOG1304-Amino acid transporters[E]
AFUA_5G10610	717.922729	626.486816	0.196544423869	2.2648375658700002e-52	1.9285688985899996e-51	-	AFUA_5G10610	-	GO:0016020;GO:0046872;GO:0051537;GO:0005750;GO:0006122;GO:0008121	K00411-ko00190 Oxidative phosphorylation;ko02020 Two-component system;ko04260 Cardiac muscle contraction;ko05010 Alzheimer's disease;ko05012 Parkinson's disease;ko05016 Huntington's disease;ko04932 Non-alcoholic fatty liver disease (NAFLD)	KOG1671-Ubiquinol cytochrome c reductase, subunit RIP1[C]
AFUA_1G02870	41.249462	22.485588	0.875374691899	2.4170204275399997e-52	2.05625443951e-51	-	AFUA_1G02870	-	-	-	-
AFUA_5G10820	29.822821	18.107603	0.719821149783	2.6555828331700002e-52	2.2571228051100003e-51	-	AFUA_5G10820	-	GO:0004386;GO:0005524;GO:0005739;GO:0005759;GO:0000965;GO:0003723;GO:0004004	-	KOG0953-Mitochondrial RNA helicase SUV3, DEAD-box superfamily[A]
AFUA_3G12420	33.651047	20.182598000000002	0.737539495782	3.2999722857599996e-52	2.80223661351e-51	-	AFUA_3G12420	-	GO:0006915;GO:0007507;GO:0009897;GO:0010613;GO:0010814;GO:0010815;GO:0010816;GO:0042493;GO:0016020;GO:0042733;GO:0016021;GO:0042803;GO:0016485;GO:0043583;GO:0045745;GO:0046686;GO:0046872;GO:0048471;GO:0060037;GO:0070062;GO:0001666;GO:0001921;GO:0003100;GO:0004175;GO:0004222;GO:0005765;GO:0005768;GO:0005769;GO:0005886;GO:0016486;GO:0017046;GO:0019229;GO:0030819;GO:0031302;GO:0031982;GO:0033093;GO:…	-	KOG3624-M13 family peptidase[E]
AFUA_2G13910	61.692036	32.715472999999996	0.915111130476	3.75413594065e-52	3.18496049158e-51	-	AFUA_2G13910	-	GO:0016125;GO:0047750;GO:0005783;GO:0005789;GO:0016021	-	KOG4826-C-8,7 sterol isomerase[I]
AFUA_8G03910	37.285618	17.844248	1.0631601500499999	4.77352612093e-52	4.04606887138e-51	up	AFUA_8G03910	-	-	-	-
AFUA_3G10640	15.552331	8.731627	0.8328084219159999	5.1287674794299994e-52	4.3431743006499995e-51	-	AFUA_3G10640	-	GO:0016021	-	-
AFUA_6G12540	89.116188	64.463753	0.467199339062	5.45354435676e-52	4.61395917316e-51	-	AFUA_6G12540	-	GO:0061630;GO:0005634;GO:0005737;GO:0005829;GO:0007127;GO:0008270;GO:0016574;GO:0016874;GO:0031624;GO:0032436;GO:0035861;GO:0036205;GO:0000151;GO:0042787;GO:0000209;GO:0043161;GO:0004842	-	KOG1815-Predicted E3 ubiquitin ligase[O]
AFUA_6G03510	72.76975999999999	102.03151700000001	-0.487603904251	6.126209720919999e-52	5.1783067475699993e-51	-	AFUA_6G03510	-	GO:0052897;GO:0052898;GO:0052900;GO:0016491;GO:0052893;GO:0052896	K13366-ko00330 Arginine and proline metabolism;ko00410 beta-Alanine metabolism	KOG0029-Amine oxidase[Q]
AFUA_7G04480	20.330579999999998	12.381222	0.7154976611489999	8.24394418841e-52	6.96197305085e-51	-	AFUA_7G04480	-	GO:0030983;GO:0005524;GO:0005634;GO:0006298	K08736-ko03430 Mismatch repair;ko05200 Pathways in cancer;ko05210 Colorectal cancer;ko01524 Platinum drug resistance	KOG0218-Mismatch repair MSH3[L]
AFUA_5G13920	557.743896	689.658691	-0.30627973561599997	9.09976648103e-52	7.677667319689999e-51	-	AFUA_5G13920	-	GO:0007049;GO:0032212;GO:0051087;GO:0005634;GO:0005829;GO:0006457	-	KOG3158-HSP90 co-chaperone p23[O]
AFUA_1G12150	92.4468	66.695908	0.471025131995	1.11428649125e-51	9.392863692309998e-51	-	AFUA_1G12150	-	GO:0016021;GO:0016787;GO:0000139;GO:0004382;GO:0006486	-	KOG1385-Nucleoside phosphatase[F]
AFUA_3G09900	13.541158	6.1107309999999995	1.14793424045	1.1325264426199997e-51	9.537882803559999e-51	up	AFUA_3G09900	-	GO:0005829;GO:0007264;GO:0007265;GO:0032005;GO:0046580;GO:0005096;GO:0005622;GO:0005634	-	KOG2128-Ras GTPase-activating protein family - IQGAP[T]
AFUA_1G10800	65.75752299999999	38.785229	0.7616486358169999	1.32932758499e-51	1.11850643691e-50	-	AFUA_1G10800	-	GO:0005739	-	KOG4781-Uncharacterized conserved protein[S]
AFUA_3G14730	21.984625	10.300885000000001	1.0937266323700001	1.75103266506e-51	1.47198682026e-50	up	AFUA_3G14730	-	GO:0016747	-	-
AFUA_5G11430	62.14544300000001	38.37064	0.695645776781	1.9785476312499998e-51	1.66172727606e-50	-	AFUA_5G11430	-	GO:0017091;GO:0032440;GO:0034599;GO:0003960;GO:0008270;GO:0016491	-	KOG1197-Predicted quinone oxidoreductase[CR]
AFUA_2G09850	174.606888	132.480423	0.398331288038	2.01733464854e-51	1.6927589279699998e-50	-	AFUA_2G09850	-	GO:0018580	-	-
AFUA_5G10250	48.53532	21.572174	1.16986342816	2.12883092143e-51	1.78468931073e-50	up	AFUA_5G10250	-	-	-	-
AFUA_4G09190	168.407501	219.25566099999998	-0.380657693759	2.1682937482900002e-51	1.8161186490499995e-50	-	AFUA_4G09190	-	GO:0003838;GO:0008168;GO:0016126	K00559-ko00100 Steroid biosynthesis	KOG1269-SAM-dependent methyltransferases[IR]
AFUA_2G15090	13.631449	6.069819	1.1672135248	2.17671568509e-51	1.8215152619300002e-50	up	AFUA_2G15090	-	GO:0016021;GO:0055085	-	-
AFUA_1G05960	22.218687	13.326737	0.737449978682	2.38555132395e-51	1.99445957647e-50	-	AFUA_1G05960	-	GO:0016021;GO:0046872;GO:0005774;GO:0008233;GO:0008237	-	KOG2194-Aminopeptidases of the M20 family[OR]
AFUA_1G06830	3286.02124	3732.970947	-0.18398247493500003	2.4305961967799995e-51	2.0302756798e-50	-	AFUA_1G06830	-	GO:0003735;GO:0005840;GO:0006414	K02942-ko03010 Ribosome	KOG1762-60s acidic ribosomal protein P1[J]
AFUA_7G03700	19.216431	5.340274	1.8473547432700002	2.8784822213400003e-51	2.4022147640499997e-50	up	AFUA_7G03700	-	GO:0016021;GO:0016747;GO:0019432;GO:0004144;GO:0005789;GO:0006071	K14457-ko00561 Glycerolipid metabolism;ko04975 Fat digestion and absorption	KOG0831-Acyl-CoA:diacylglycerol acyltransferase (DGAT)[I]
AFUA_5G11660	36.414963	19.72843	0.884255229161	2.93483044372e-51	2.4470212168900003e-50	-	AFUA_5G11660	-	GO:0034045;GO:0006914;GO:0010008;GO:0015031	-	KOG2110-Uncharacterized conserved protein, contains WD40 repeats[S]
AFUA_2G16120	257.902039	198.32974199999998	0.37892213549599996	3.0820200535199997e-51	2.56742032512e-50	-	AFUA_2G16120	-	GO:0005789;GO:0016021	-	KOG1631-Translocon-associated complex TRAP, alpha subunit[U]
AFUA_1G13250	13.273579999999999	7.072936	0.9081764184550001	3.15068849214e-51	2.6222502323899996e-50	-	AFUA_1G13250	-	GO:0005622;GO:0005634;GO:0005737;GO:0005829;GO:0007165;GO:0016042;GO:0019220;GO:0034644;GO:0035556;GO:0044242;GO:0048017;GO:0004435;GO:0004871;GO:0005509	K05857-ko00562 Inositol phosphate metabolism;ko04020 Calcium signaling pathway;ko04070 Phosphatidylinositol signaling system;ko04919 Thyroid hormone signaling pathway;ko04933 AGE-RAGE signaling pathway in diabetic complications	KOG0169-Phosphoinositide-specific phospholipase C[T]
AFUA_4G06780	53.384795999999994	31.911146000000002	0.7423685006659999	3.2300215121e-51	2.6858489628599996e-50	-	AFUA_4G06780	-	GO:0005739;GO:0005743;GO:0006412;GO:0006810;GO:0006850;GO:0016021;GO:0035352;GO:0051724;GO:0003735;GO:0005215;GO:0005477	-	KOG0764-Mitochondrial FAD carrier protein[C]
AFUA_5G08140	30.757133000000003	16.537573000000002	0.8951735051270001	3.8012017058800006e-51	3.15794780709e-50	-	AFUA_5G08140	-	-	-	-
AFUA_4G08740	21.370005	11.097139	0.945399468301	3.8512964113599996e-51	3.19668020438e-50	-	AFUA_4G08740	-	GO:0055085;GO:0000329;GO:0005215;GO:0016021	-	KOG2615-Permease of the major facilitator superfamily[R]
AFUA_5G14770	117.269951	79.14621700000001	0.567241087898	4.400853435449999e-51	3.6495365651599997e-50	-	AFUA_5G14770	-	GO:0055129;GO:0004735;GO:0005737;GO:0006561	K00286-ko01230 Biosynthesis of amino acids;ko00330 Arginine and proline metabolism	KOG3124-Pyrroline-5-carboxylate reductase[E]
AFUA_1G14030	30.55937	14.215751000000001	1.1041244848799998	4.992573469479999e-51	4.1365111419099994e-50	up	AFUA_1G14030	-	GO:0003712;GO:0005634;GO:0005829;GO:0006338;GO:0006357;GO:0006366;GO:0016573;GO:0000124;GO:0000790;GO:0003677	-	KOG3902-Histone acetyltransferase PCAF/SAGA, subunit SUPT3H/SPT3[K]
AFUA_1G10960	172.36578400000002	109.85306499999999	0.649898293412	7.04644589057e-51	5.832961728659999e-50	-	AFUA_1G10960	-	GO:0035145;GO:0005524;GO:0005634;GO:0008380	K12877-ko03040 Spliceosome;ko03013 RNA transport;ko03015 mRNA surveillance pathway	KOG3392-Exon-exon junction complex, Magoh component[A]
AFUA_1G09480	120.12912800000001	74.132317	0.6964114986839999	7.13162476303e-51	5.89816764993e-50	-	AFUA_1G09480	-	GO:0006886;GO:0016787;GO:0030904;GO:0042147;GO:0005634;GO:0005768;GO:0005829	K18467-ko04144 Endocytosis	KOG3325-Membrane coat complex Retromer, subunit VPS29/PEP11[U]
AFUA_5G06060	227.86975099999998	156.513977	0.541917925678	7.160749804819998e-51	5.91693913405e-50	-	AFUA_5G06060	-	GO:0006998;GO:0017117;GO:0031146;GO:0043224;GO:0043291;GO:0045841;GO:0060542;GO:0061630;GO:0000920;GO:0005829;GO:0006511	K03094-ko04141 Protein processing in endoplasmic reticulum;ko04120 Ubiquitin mediated proteolysis;ko04310 Wnt signaling pathway;ko04341 Hedgehog signaling pathway - Fly;ko04350 TGF-beta signaling pathway;ko04110 Cell cycle;ko04111 Cell cycle - yeast;ko04114 Oocyte meiosis;ko04710 Circadian rhythm;ko05168 Herpes simplex infection	KOG1724-SCF ubiquitin ligase, Skp1 component[O]
AFUA_4G01290	133.960037	192.934494	-0.526308420592	8.806080463559998e-51	7.26995252619e-50	-	AFUA_4G01290	-	GO:0000272;GO:0005576;GO:0016977	K01233-ko00520 Amino sugar and nucleotide sugar metabolism	-
AFUA_2G08830	15.330216	5.616786	1.44856128218	1.0830413101700002e-50	8.933149874619999e-50	up	AFUA_2G08830	-	GO:0005887;GO:0015099;GO:0016021;GO:0044750;GO:0046872;GO:0098716;GO:0005783;GO:0005789;GO:0005886	-	-
AFUA_3G11510	35.486382	13.969219	1.34501412861	1.2474265629700002e-50	1.0279822302699998e-49	up	AFUA_3G11510	-	GO:0009001;GO:0016020;GO:0016407;GO:0005634;GO:0005829;GO:0006563	-	KOG4750-Serine O-acetyltransferase[E]
AFUA_5G13800	37.637527	16.581274	1.18261697926	1.3005823686499998e-50	1.07082832767e-49	up	AFUA_5G13800	-	GO:0010181;GO:0016491	-	-
AFUA_4G06000	150.652603	109.695862	0.45771649553300003	1.40723148227e-50	1.15760194766e-49	-	AFUA_4G06000	-	GO:0006412;GO:0032543;GO:0003735;GO:0005762;GO:0005840	K02906-ko03010 Ribosome	KOG3141-Mitochondrial/chloroplast ribosomal protein L3[J]
AFUA_4G05930	51.427212	26.48842	0.957170152261	1.50789873956e-50	1.23930427657e-49	-	AFUA_4G05930	-	-	-	-
AFUA_7G06620	46.775276	23.040714	1.0215607415799999	1.6296070301700001e-50	1.3381385113899999e-49	up	AFUA_7G06620	-	GO:0016021	-	-
AFUA_1G16310	16.358818	4.93525	1.72887343788	1.65640535492e-50	1.3589314877099998e-49	up	AFUA_1G16310	-	GO:0008168;GO:0008757;GO:0016279;GO:0018022;GO:0018027;GO:0045905;GO:0005634;GO:0005737;GO:0005829	-	KOG2793-Putative N2,N2-dimethylguanosine tRNA methyltransferase[A]
AFUA_5G08712	19.168009	28.735025	-0.584109813714	1.7545954188400003e-50	1.4382057729699998e-49	-	AFUA_5G08712	-	GO:0046872;GO:0051447;GO:1902796;GO:1902801;GO:1902802;GO:1990251;GO:1990342;GO:1990345;GO:1990477;GO:0005634;GO:0016604;GO:0033621	-	-
AFUA_5G02540	33.00592	16.181025	1.02842181267	1.8305592362599997e-50	1.4991368122600002e-49	up	AFUA_5G02540	-	-	-	-
AFUA_5G07440	54.128521	41.20285	0.39364483656099997	1.8343795772899998e-50	1.5009301341299998e-49	-	AFUA_5G07440	-	GO:0006886;GO:0012505;GO:0017137;GO:0031338;GO:0090630;GO:0005096;GO:0005509;GO:0005622	-	KOG4347-GTPase-activating protein VRP[R]
AFUA_5G05480	194.23693799999998	133.924408	0.536398665101	1.8383798276e-50	1.5028673457399999e-49	-	AFUA_5G05480	-	GO:0005634;GO:0005829;GO:0005886;GO:0007165;GO:0007264;GO:0010963;GO:0016020;GO:0019003;GO:0071851;GO:0003924;GO:0005525;GO:0005622	-	KOG0395-Ras-related GTPase[R]
AFUA_1G13340	40.795421999999995	23.237568	0.811948177341	1.85206556144e-50	1.51271193372e-49	-	AFUA_1G13340	-	GO:0016021;GO:0030176;GO:0030234;GO:0005774;GO:0006810;GO:0006874	-	KOG4314-Predicted carbohydrate/phosphate translocator[R]
AFUA_6G08680	46.556309000000006	28.574279999999998	0.7042595388160001	1.9157659010599996e-50	1.56335329071e-49	-	AFUA_6G08680	-	GO:0019211;GO:0003755;GO:0005634;GO:0005737	-	KOG2867-Phosphotyrosyl phosphatase activator[DT]
AFUA_6G13540	248.90313700000002	209.16902199999998	0.250915209345	2.1997090385899996e-50	1.79347402128e-49	-	AFUA_6G13540	-	GO:0004185;GO:0005773	-	KOG1282-Serine carboxypeptidases (lysosomal cathepsin A)[OE]
AFUA_5G02320	101.550949	65.304253	0.6369548649769999	2.4809703848099997e-50	2.0210028665600004e-49	-	AFUA_5G02320	-	-	-	-
AFUA_6G11740	8.288499	0.695117	3.5757831280400003	3.2873802392599992e-50	2.6755380285e-49	up	AFUA_6G11740	-	GO:0005634;GO:0005737;GO:0048471	-	-
AFUA_1G11870	76.023949	54.630669	0.476742876527	3.73765364376e-50	3.03931994619e-49	-	AFUA_1G11870	-	GO:0006627;GO:0008270;GO:0046872;GO:0004222;GO:0005743;GO:0005759	-	KOG2067-Mitochondrial processing peptidase, alpha subunit[O]
AFUA_1G02700	9.799328	23.386770000000002	-1.2549378982700001	3.9089109484499995e-50	3.17577451726e-49	down	AFUA_1G02700	-	GO:0008270;GO:0010224;GO:0010225;GO:0016925;GO:0019985;GO:0046872;GO:0004222;GO:0005635;GO:0006974	-	KOG4842-Protein involved in sister chromatid separation and/or segregation[D]
AFUA_8G04540	12.458371000000001	5.8159529999999995	1.09902792476	4.64667631854e-50	3.771839110419999e-49	up	AFUA_8G04540	-	GO:0006351;GO:0006357;GO:0007155;GO:0008270;GO:0009267;GO:0010811;GO:0016021;GO:0030447;GO:0036170;GO:0036180;GO:0044011;GO:0000981;GO:1900189;GO:0003677;GO:0005634	-	-
AFUA_6G01940	422.62023899999997	512.834656	-0.279131900113	4.67470651369e-50	3.79124876286e-49	-	AFUA_6G01940	-	GO:0005634;GO:0005829;GO:0016787	-	KOG3043-Predicted hydrolase related to dienelactone hydrolase[R]
AFUA_1G12390	101.93944499999999	77.292801	0.399306449891	4.955470512619999e-50	4.0154142666e-49	-	AFUA_1G12390	-	GO:0033962;GO:0003723;GO:0005737;GO:0007049	-	KOG1073-Uncharacterized mRNA-associated protein RAP55[U]
AFUA_4G13450	20.218973000000002	8.958633	1.1743592060299999	8.28070848081e-50	6.703950885299999e-49	up	AFUA_4G13450	-	GO:0005739;GO:0006396;GO:0008173;GO:0008989;GO:0070039;GO:0000154;GO:0000453;GO:0003723	-	KOG0838-RNA Methylase, SpoU family[A]
AFUA_3G07080	43.702278	27.215494	0.683280259513	8.38012077632e-50	6.7784720339199994e-49	-	AFUA_3G07080	-	GO:0005794;GO:0005797;GO:0005801;GO:0006874;GO:0016021;GO:0000139;GO:0000324;GO:0005774	-	KOG2881-Predicted membrane protein[S]
AFUA_2G04430	69.576988	51.343239000000004	0.438435914257	8.537742602499999e-50	6.899905237569999e-49	-	AFUA_2G04430	-	GO:0030026;GO:0005774;GO:0007005;GO:0016021	-	KOG2118-Predicted membrane protein, contains two CBS domains[S]
AFUA_8G07235	62.317589	30.862209000000004	1.01379808992	8.585677999659999e-50	6.932558419899999e-49	up	AFUA_8G07235	-	GO:0016021	-	-
AFUA_5G02840	151.65333600000002	193.52221699999998	-0.35172196806	1.0509550390399998e-49	8.47856365855e-49	-	AFUA_5G02840	-	GO:0005887;GO:0008643;GO:0015295;GO:0015793;GO:0016021;GO:0022891;GO:0035428;GO:0046323;GO:0055085;GO:0005351;GO:0005355;GO:0005886	-	KOG0254-Predicted transporter (major facilitator superfamily)[R]
AFUA_2G09320	32.571507000000004	49.218075	-0.595577761646	1.09038941541e-49	8.78899699546e-49	-	AFUA_2G09320	-	GO:0043066;GO:0048659;GO:0005737;GO:0016740;GO:0031417	-	KOG2343-Glucose-repressible protein and related proteins[R]
AFUA_2G06280	104.556252	71.338387	0.5515288301079999	1.1534922251700002e-49	9.289497753899999e-49	-	AFUA_2G06280	-	GO:0016021;GO:0016740;GO:0005789;GO:0005886;GO:0015693	K12669-ko00510 N-Glycan biosynthesis;ko00513 Various types of N-glycan biosynthesis;ko04141 Protein processing in endoplasmic reticulum	KOG2603-Oligosaccharyltransferase, gamma subunit[O]
AFUA_2G03680	41.178993	23.883549	0.785891319171	1.20128155694e-49	9.66590623391e-49	-	AFUA_2G03680	-	GO:0006469;GO:0006972;GO:0009408;GO:0030674;GO:0000173;GO:0000200;GO:0005737	-	-
AFUA_5G12670	19.419643	27.91371	-0.523457205875	1.2709180419999999e-49	1.021729308e-48	-	AFUA_5G12670	-	GO:0034399;GO:0044732;GO:0051028;GO:0005643;GO:0005829;GO:0015031	K14310-ko03013 RNA transport	-
AFUA_2G17170	74.134727	58.757488	0.335376784744	1.2775812422499998e-49	1.0261898198e-48	-	AFUA_2G17170	-	GO:0016021;GO:0030004;GO:0030007;GO:0035725;GO:0036376;GO:0097623;GO:0005886;GO:0015079;GO:0015385	-	KOG4505-Na+/H+ antiporter[P]
AFUA_3G11550	47.769012	96.676575	-1.01709132502	1.3335841583399999e-49	1.07023907389e-48	down	AFUA_3G11550	-	-	-	-
AFUA_4G12670	54.260344999999994	34.924735999999996	0.63564901046	1.44885561351e-49	1.1617348364499999e-48	-	AFUA_4G12670	-	GO:0005737;GO:0005829;GO:0006281;GO:0007095;GO:0016021;GO:0030896;GO:0031573;GO:0033314;GO:0035861;GO:0003684;GO:0004518;GO:0005634	K02830-ko04111 Cell cycle - yeast;ko04113 Meiosis - yeast	KOG3194-Checkpoint 9-1-1 complex, RAD1 component[DL]
AFUA_1G12740	406.50054900000003	264.62203999999997	0.619324074061	1.5867740430599998e-49	1.2712145401499998e-48	-	AFUA_1G12740	-	GO:0016021	-	-
AFUA_2G05510	1508.9454349999999	1284.2866210000002	0.232573425255	1.6276725459599999e-49	1.3028457204799999e-48	-	AFUA_2G05510	-	GO:0000276;GO:0015986;GO:0016021	K02139-ko00190 Oxidative phosphorylation	-
AFUA_8G00920	42.169777	26.090525	0.692683417739	1.67467470387e-49	1.3393032709899999e-48	-	AFUA_8G00920	-	GO:0015012;GO:0005829;GO:0015014;GO:0005975;GO:0016055;GO:0006024;GO:0006065;GO:0007166;GO:0007224;GO:0007367;GO:0016319;GO:0007427;GO:0030206;GO:0007428;GO:0042048;GO:0007476;GO:0051287;GO:0007507;GO:0002121;GO:0007509;GO:0003979;GO:0008543;GO:0005634	K00012-ko00040 Pentose and glucuronate interconversions;ko00053 Ascorbate and aldarate metabolism;ko00500 Starch and sucrose metabolism;ko00520 Amino sugar and nucleotide sugar metabolism	KOG2666-UDP-glucose/GDP-mannose dehydrogenase[GT]
AFUA_1G03370	25.764353	14.455410999999998	0.833766735198	1.983217612e-49	1.5846803922299998e-48	-	AFUA_1G03370	-	-	-	-
AFUA_1G13550	32.621421999999995	70.745834	-1.11682552274	2.36520506513e-49	1.88826648955e-48	down	AFUA_1G13550	-	-	-	-
AFUA_2G01350	16.052742000000002	7.417953999999999	1.11372652135	2.68778708902e-49	2.1439410879099994e-48	up	AFUA_2G01350	-	GO:0006741;GO:0006879;GO:0019674;GO:0042736;GO:0003951;GO:0005524;GO:0005623	K00858-ko00760 Nicotinate and nicotinamide metabolism	KOG2178-Predicted sugar kinase[G]
AFUA_2G13490	45.755486	33.246216	0.460754584226	2.9278348919799998e-49	2.3333956866399998e-48	-	AFUA_2G13490	-	GO:0005829;GO:0044732;GO:0051321;GO:0003723;GO:0005634;GO:0005737	-	-
AFUA_1G03030	27.448596999999996	18.275024	0.586859108776	3.0618854295699997e-49	2.4381189774400002e-48	-	AFUA_1G03030	-	-	-	-
AFUA_1G16380	38.322121	21.548320999999998	0.8306019496629999	3.1640067353100006e-49	2.5172585996999997e-48	-	AFUA_1G16380	-	GO:0019008;GO:0032324;GO:0046872;GO:0051539;GO:0003824;GO:0005525;GO:0006777	K03639-ko00790 Folate biosynthesis;ko04122 Sulfur relay system	KOG2876-Molybdenum cofactor biosynthesis pathway protein[H]
AFUA_2G01050	283.827911	181.13017299999998	0.6479895746459999	3.54586875126e-49	2.8186288303400003e-48	-	AFUA_2G01050	-	GO:0046872;GO:0005739;GO:0005743;GO:0015031	-	KOG3479-Mitochondrial import inner membrane translocase, subunit TIM9[U]
AFUA_2G05250	34.338932	19.69882	0.801735957877	3.96718187599e-49	3.15081183508e-48	-	AFUA_2G05250	-	-	-	-
AFUA_4G09140	53.381096	33.536976	0.6705763184319999	5.42362615753e-49	4.30383437759e-48	-	AFUA_4G09140	-	GO:0008483;GO:0010121;GO:0019544;GO:0030170;GO:0042802;GO:0055129;GO:0004587;GO:0005622;GO:0005737	K00819-ko00330 Arginine and proline metabolism	KOG1402-Ornithine aminotransferase[E]
AFUA_4G03900	46.207190999999995	63.622420999999996	-0.461417882539	5.84399763646e-49	4.63341931469e-48	-	AFUA_4G03900	-	GO:0016616;GO:0016829;GO:0016853;GO:0005777;GO:0006635;GO:0016491	-	KOG1206-Peroxisomal multifunctional beta-oxidation protein and related enzymes[I]
AFUA_6G06430	72.871803	42.249279	0.786433964947	6.195641688699999e-49	4.9079932654499995e-48	-	AFUA_6G06430	-	GO:0042254;GO:0003723;GO:0005730;GO:0005829	-	KOG3273-Predicted RNA-binding protein Pno1p interacting with Nob1p and involved in 26S proteasome assembly[O]
AFUA_5G08980	364.534943	238.14625499999997	0.614209251113	6.676809837160001e-49	5.284611741279999e-48	-	AFUA_5G08980	-	GO:0070469;GO:0005743;GO:0016021;GO:0055114	-	-
AFUA_3G01440	20.315659	32.475322999999996	-0.6767517112929999	7.09642856393e-49	5.611909358330001e-48	-	AFUA_3G01440	-	GO:0005783;GO:0005789;GO:0016021	-	-
AFUA_7G00250	459.146637	538.3232419999999	-0.22951773610999998	7.60579899935e-49	6.00956049691e-48	-	AFUA_7G00250	-	GO:0005737;GO:0005874;GO:0007017;GO:0003924;GO:0005200;GO:0005525	K07375-ko04145 Phagosome;ko04540 Gap junction;ko05130 Pathogenic Escherichia coli infection	KOG1375-Beta tubulin[Z]
AFUA_2G14770	25.175772	14.486322	0.797344669492	7.803366727089999e-49	6.160376562849999e-48	-	AFUA_2G14770	-	GO:0009141;GO:0016021;GO:0047429;GO:0003824;GO:0004551;GO:0008152	-	KOG2645-Type I phosphodiesterase/nucleotide pyrophosphatase[R]
AFUA_7G01220	136.69856299999998	105.219002	0.377602805834	8.19066891774e-49	6.4605918927e-48	-	AFUA_7G01220	-	GO:0008299;GO:0008610;GO:0016021;GO:0016491;GO:0051996;GO:0004310;GO:0005789;GO:0006696	K00801-ko00100 Steroid biosynthesis;ko00909 Sesquiterpenoid and triterpenoid biosynthesis	KOG1459-Squalene synthetase[I]
AFUA_2G03490	66.57624799999999	91.177971	-0.453677737385	9.25261514699e-49	7.29197965993e-48	-	AFUA_2G03490	-	GO:0005634;GO:0005730;GO:0005737;GO:0007346;GO:0010972;GO:0031098;GO:0032092;GO:0046777;GO:0051321;GO:0051445;GO:0051447;GO:0004672;GO:0004674;GO:0005524	-	KOG0032-Ca2+/calmodulin-dependent protein kinase, EF-Hand protein superfamily[T]
AFUA_3G07410	7.6049050000000005	17.093451	-1.16844156127	9.64410356013e-49	7.59400968956e-48	down	AFUA_3G07410	-	GO:0005576;GO:0016614;GO:0050660	-	-
AFUA_2G15220	11.862247	5.397355	1.13605283167	9.71848507147e-49	7.646038895969999e-48	up	AFUA_2G15220	-	GO:0006281;GO:0006303;GO:0008409;GO:0031848;GO:0035312;GO:0036297;GO:0046872;GO:0000784;GO:0003684;GO:0005634	-	KOG1361-Predicted hydrolase involved in interstrand cross-link repair[L]
AFUA_2G09330	653.1601559999999	564.263977	0.21106653658900001	1.16504779973e-48	9.158210927869999e-48	-	AFUA_2G09330	-	GO:0005634;GO:0005829;GO:0006351;GO:0006357;GO:0008270;GO:0000978;GO:0000981;GO:0000982	-	-
AFUA_1G09030	1411.549194	1234.168701	0.193739796279	1.34340758229e-48	1.0551251531599999e-47	-	AFUA_1G09030	-	-	-	-
AFUA_4G10170	36.120338000000004	20.715347	0.802111406147	1.7932197688999998e-48	1.4072112508699998e-47	-	AFUA_4G10170	-	GO:0016021;GO:0016757	-	KOG2246-Galactosyltransferases[G]
AFUA_7G01600	20.193075	12.614358	0.67879383779	2.41016993301e-48	1.88974567576e-47	-	AFUA_7G01600	-	-	-	-
AFUA_2G15880	142.488388	101.901436	0.483669970383	2.4375460913e-48	1.90958398046e-47	-	AFUA_2G15880	-	GO:0006351;GO:0016035;GO:0033138;GO:0042177;GO:0042772;GO:0045893;GO:0051301;GO:1904667;GO:0005634;GO:0005737;GO:0005819	-	KOG3186-Mitotic spindle checkpoint protein[D]
AFUA_2G05000	36.503559	20.438246	0.8367657395579999	3.1772068695e-48	2.48692085321e-47	-	AFUA_2G05000	-	GO:0004177;GO:0005737;GO:0008233	K01259-ko00330 Arginine and proline metabolism	-
AFUA_2G08900	24.973446	37.731007	-0.595355697108	4.36924662581e-48	3.41707010965e-47	-	AFUA_2G08900	-	GO:1902476;GO:0043679;GO:0030141;GO:0005768;GO:1903428;GO:0045335;GO:0030165;GO:0005769;GO:0045494;GO:0030658;GO:0005770;GO:0045794;GO:0005794;GO:0005886;GO:0006911;GO:0008021;GO:0031410;GO:0008344;GO:0046982;GO:0031901;GO:0009897;GO:0051932;GO:0031902;GO:0012506;GO:0060077;GO:0034220;GO:0015297;GO:0005247;GO:0070050;GO:0035249;GO:0016020;GO:0005254;GO:0097401;GO:0042581;GO:0016021;GO:0005524	-	KOG0475-Cl- channel CLC-3 and related proteins (CLC superfamily)[P]
AFUA_3G11260	3653.796875	3401.9331049999996	0.103041660274	4.66329598696e-48	3.6439422376899997e-47	-	AFUA_3G11260	-	GO:0006412;GO:0046872;GO:0003735;GO:0005634;GO:0005840	K02977-ko03010 Ribosome	KOG0004-Ubiquitin/40S ribosomal protein S27a fusion[J]
AFUA_1G07070	95.762535	67.396622	0.5067850598179999	4.7710559060099996e-48	3.72498470015e-47	-	AFUA_1G07070	-	GO:0016301;GO:0000079;GO:0006351;GO:0006355	-	KOG1674-Cyclin[R]
AFUA_8G02700	11.228102999999999	4.864597	1.2067220062200001	4.861802370189999e-48	3.7926178659e-47	up	AFUA_8G02700	-	GO:0004764;GO:0005737;GO:0006351;GO:0009423;GO:0019631;GO:0000122;GO:0003855;GO:0003856	-	-
AFUA_6G08880	54.09658100000001	67.218994	-0.313331535378	5.0684387503400003e-48	3.95046390321e-47	-	AFUA_6G08880	-	GO:0005829;GO:0016567;GO:0016874;GO:0042787;GO:0043234;GO:0061630;GO:0004842;GO:0005634;GO:0005737	K10590-ko04120 Ubiquitin mediated proteolysis	KOG0170-E3 ubiquitin protein ligase[O]
AFUA_6G08580	120.38217900000001	159.350891	-0.404585250015	5.1753196187399997e-48	4.03035677585e-47	-	AFUA_6G08580	-	GO:0005730;GO:0006457;GO:0000412;GO:0003755;GO:0005528	-	KOG0552-FKBP-type peptidyl-prolyl cis-trans isomerase[O]
AFUA_7G00940	17.082531	9.864986	0.792132836255	5.88726241501e-48	4.58091720458e-47	-	AFUA_7G00940	-	GO:0005576;GO:0016614;GO:0050660	-	-
AFUA_2G08370	378.111603	286.51858500000003	0.400183399274	6.05305932882e-48	4.705946885289999e-47	-	AFUA_2G08370	-	GO:0005783;GO:0005789;GO:0016021;GO:0016740;GO:0070062;GO:0004364;GO:0004602;GO:0005635	K00799-ko00480 Glutathione metabolism;ko00980 Metabolism of xenobiotics by cytochrome P450;ko00982 Drug metabolism - cytochrome P450;ko05204 Chemical carcinogenesis;ko01524 Platinum drug resistance	-
AFUA_1G09460	36.074196	21.194976999999998	0.7672448403200001	6.58126246502e-48	5.112280252359999e-47	-	AFUA_1G09460	-	GO:0006470;GO:0006998;GO:0016021;GO:0016791;GO:0030437;GO:0031965;GO:0042175;GO:0071072;GO:0071595;GO:0004721;GO:0005783;GO:0005789	-	KOG1605-TFIIF-interacting CTD phosphatase, including NLI-interacting factor (involved in RNA polymerase II regulation)[K]
AFUA_4G03840	13.417901	7.526781	0.834054103958	7.43779040075e-48	5.77275384813e-47	-	AFUA_4G03840	-	GO:0005829;GO:0006283;GO:0004003;GO:0005524;GO:0005634	K10841-ko03420 Nucleotide excision repair	KOG0387-Transcription-coupled repair protein CSB/RAD26 (contains SNF2 family DNA-dependent ATPase domain)[KL]
AFUA_6G10900	22.607162	11.843079	0.932735688088	7.876683681860001e-48	6.108245433149999e-47	-	AFUA_6G10900	-	GO:0006289;GO:0006290;GO:0006298;GO:0043504;GO:1990043;GO:1990731;GO:0000404;GO:0005634;GO:0005739	-	-
AFUA_1G13300	73.289284	104.387527	-0.510275163154	8.359376699839999e-48	6.477109639899999e-47	-	AFUA_1G13300	-	GO:0009231;GO:0046872;GO:0003935;GO:0005525;GO:0005829	K01497-ko00740 Riboflavin metabolism;ko02024 Quorum sensing	KOG1284-Bifunctional GTP cyclohydrolase II/3,4-dihydroxy-2butanone-4-phosphate synthase[H]
AFUA_1G07250	42.195805	60.09250600000001	-0.5100855099539999	8.620717094739999e-48	6.6739866153999995e-47	-	AFUA_1G07250	-	GO:0007034;GO:0008104;GO:0016021;GO:0016237;GO:0033254;GO:0042144;GO:0000329;GO:0005783;GO:0006797	-	KOG1161-Protein involved in vacuolar polyphosphate accumulation, contains SPX domain[P]
AFUA_3G10830	42.742821	20.339279	1.07141358962	8.841181747739998e-48	6.838914116630001e-47	up	AFUA_3G10830	-	GO:0006749;GO:0006979;GO:0015036;GO:0016740;GO:0004364;GO:0004601;GO:0005737	K00799-ko00480 Glutathione metabolism;ko00980 Metabolism of xenobiotics by cytochrome P450;ko00982 Drug metabolism - cytochrome P450;ko05204 Chemical carcinogenesis;ko01524 Platinum drug resistance	KOG0867-Glutathione S-transferase[O]
AFUA_7G03730	160.196747	113.924706	0.491764204802	1.2961901637699999e-47	1.0017993667099999e-46	-	AFUA_7G03730	-	GO:0005739	-	-
AFUA_3G01320	45.363419	24.258415	0.9030440884919999	1.45084270878e-47	1.1203865045599999e-46	-	AFUA_3G01320	-	GO:0035999;GO:0046872;GO:0004489;GO:0008168;GO:0009086	-	KOG1579-Homocysteine S-methyltransferase[E]
AFUA_2G14130	21.550615	15.076994000000001	0.51538022314	1.5749917910099998e-47	1.2152388462899999e-46	-	AFUA_2G14130	-	GO:0005829;GO:0006511;GO:0016579;GO:0004843;GO:0005634;GO:0005737	-	KOG1870-Ubiquitin C-terminal hydrolase[O]
AFUA_4G00970	27.041803	13.600489999999999	0.991532715874	1.8533435759199999e-47	1.4288130332e-46	-	AFUA_4G00970	-	GO:0006190;GO:0009117;GO:0050483;GO:0000287;GO:0005634;GO:0005829	K18550-ko00760 Nicotinate and nicotinamide metabolism	-
AFUA_8G04460	21.439922	11.790994	0.862614312189	1.94048231766e-47	1.4947397266999998e-46	-	AFUA_8G04460	-	GO:0005874;GO:0006810;GO:0007018;GO:0031982;GO:0003774;GO:0005737;GO:0005868	K10415-ko04145 Phagosome;ko04962 Vasopressin-regulated water reabsorption;ko05132 Salmonella infection	KOG1587-Cytoplasmic dynein intermediate chain[Z]
AFUA_3G06030	1521.012207	1769.9309079999998	-0.21866131199900002	2.1363104563299998e-47	1.6442088420099997e-46	-	AFUA_3G06030	-	GO:0005524;GO:0016567;GO:0016740	K06689-ko04141 Protein processing in endoplasmic reticulum;ko04120 Ubiquitin mediated proteolysis;ko04013 MAPK signaling pathway - fly;ko04624 Toll and Imd signaling pathway	KOG0417-Ubiquitin-protein ligase[O]
AFUA_6G02850	18.807318	10.089797	0.898396980679	2.3676204524e-47	1.82071397363e-46	-	AFUA_6G02850	-	GO:0005634;GO:0006351;GO:0006357;GO:0008270;GO:0031139;GO:0000978;GO:0000981;GO:0000982	-	-
AFUA_4G01230	17.382002	7.60783	1.1920373423700001	2.52887784843e-47	1.94309854714e-46	up	AFUA_4G01230	-	GO:0015179;GO:0015297;GO:0016021;GO:0032153;GO:0051286;GO:0005794;GO:0005887;GO:0015171	-	KOG1289-Amino acid transporters[E]
AFUA_5G01840	65.050087	49.17532	0.403616545823	3.5235501240200003e-47	2.7051108333299995e-46	-	AFUA_5G01840	-	GO:0005737	-	KOG2427-Uncharacterized conserved protein[S]
AFUA_3G08230	56.419140000000006	39.094727	0.529210641494	3.58324836528e-47	2.7486501001999996e-46	-	AFUA_3G08230	-	GO:0043022;GO:0051204;GO:0005739;GO:0005743;GO:0016021	K17800-ko04139 Regulation of mitophagy - yeast	KOG1043-Ca2+-binding transmembrane protein LETM1/MRS7[S]
AFUA_6G14250	36.267269	22.885664000000002	0.664223960886	3.603091374239999e-47	2.7615700332999998e-46	-	AFUA_6G14250	-	GO:0006811;GO:0006878;GO:0007034;GO:0007124;GO:0010008;GO:0016021;GO:0016197;GO:0000329;GO:0001403;GO:0005768	-	KOG1278-Endosomal membrane proteins, EMP70[U]
AFUA_2G03670	43.261879	18.660122	1.21313790889	4.75325359838e-47	3.6400748230499995e-46	up	AFUA_2G03670	-	GO:0016021	-	-
AFUA_5G12170	25.533468	15.557665	0.7147639532969999	4.95012426308e-47	3.78768859864e-46	-	AFUA_5G12170	-	-	-	-
AFUA_6G03320	48.620476000000004	31.842157	0.610625949674	5.868211103739999e-47	4.4864520938499994e-46	-	AFUA_6G03320	-	GO:0055085;GO:0005887;GO:0016021;GO:0022857	-	KOG0255-Synaptic vesicle transporter SVOP and related transporters (major facilitator superfamily)[R]
AFUA_5G06530	19.378742000000003	9.377976	1.04712642704	6.28197247549e-47	4.7988013806499995e-46	up	AFUA_5G06530	-	GO:0008654;GO:0016780;GO:0032049;GO:0005524;GO:0005739;GO:0008444	K00995-ko00564 Glycerophospholipid metabolism	KOG3964-Phosphatidylglycerolphosphate synthase[I]
AFUA_2G01320	23.272081	14.978038	0.6357515679860001	6.84108114301e-47	5.2215714694400004e-46	-	AFUA_2G01320	-	GO:0005886;GO:0005887;GO:0008554;GO:0008556;GO:0016021;GO:0046872;GO:0051208;GO:0070588;GO:0097623;GO:0005388;GO:0005524;GO:0005773	-	KOG0202-Ca2+ transporting ATPase[P]
AFUA_2G15700	64.47225999999999	46.142879	0.482570535237	6.994126101800001e-47	5.33396278103e-46	-	AFUA_2G15700	-	GO:0005536;GO:0005623;GO:0006096;GO:0019318;GO:0001678;GO:0004396;GO:0005524	-	KOG1369-Hexokinase[G]
AFUA_2G15170	107.687126	137.146118	-0.348868000505	7.68275270366e-47	5.8542829997699985e-46	-	AFUA_2G15170	-	-	-	-
AFUA_1G15760	92.669891	69.184227	0.421657512952	9.397833874629999e-47	7.155257304869997e-46	-	AFUA_1G15760	-	GO:0008654;GO:0016021;GO:0004609;GO:0005743;GO:0006646	K01613-ko00564 Glycerophospholipid metabolism	KOG2420-Phosphatidylserine decarboxylase[I]
AFUA_5G00650	442.598724	378.685211	0.22500021192800002	9.596475094629998e-47	7.300458945959999e-46	-	AFUA_5G00650	-	-	-	-
AFUA_4G11990	128.190643	96.545273	0.40901342985600003	9.714877202299998e-47	7.38442978094e-46	-	AFUA_4G11990	-	-	-	-
AFUA_3G08310	74.76616700000001	47.698067	0.648454771892	9.78390775236e-47	7.43076492248e-46	-	AFUA_3G08310	-	GO:0005829;GO:0016791;GO:0046196;GO:0000287;GO:0004035;GO:0005634	-	KOG2882-p-Nitrophenyl phosphatase[P]
AFUA_5G07190	8.854846	3.473009	1.35028106707	1.0178377917799998e-46	7.72398752953e-46	up	AFUA_5G07190	-	GO:0102483;GO:0005576;GO:0008422;GO:0030245	K05349-ko00500 Starch and sucrose metabolism;ko00460 Cyanoamino acid metabolism;ko00940 Phenylpropanoid biosynthesis	-
AFUA_1G16760	25.035114	7.473216000000001	1.7441518983500002	1.0624201705899999e-46	8.055665296779999e-46	up	AFUA_1G16760	-	GO:0008080	-	-
AFUA_4G11460	27.118027	14.47613	0.905576248812	1.0901722460299999e-46	8.259288497669999e-46	-	AFUA_4G11460	-	GO:0009094;GO:0009095;GO:0009507;GO:0030170;GO:0033853;GO:0033854;GO:0042802;GO:0080130;GO:0004069;GO:0008483;GO:0009058	-	KOG0257-Kynurenine aminotransferase, glutamine transaminase K[E]
AFUA_5G13970	14.587423000000001	21.833113	-0.581792806091	1.1115367880399999e-46	8.414223794339998e-46	-	AFUA_5G13970	-	-	-	-
AFUA_2G12430	41.18679	29.132483	0.49955302086099995	1.11685041265e-46	8.44750045063e-46	-	AFUA_2G12430	-	-	-	-
AFUA_5G07640	8.340288000000001	1.8006659999999999	2.2115665975	1.1566389875799998e-46	8.7412659119e-46	up	AFUA_5G07640	-	GO:0006396;GO:0003963;GO:0005524;GO:0005737	-	KOG3980-RNA 3'-terminal phosphate cyclase[A]
AFUA_2G05820	227.69557200000003	168.858215	0.431293867055	1.2937682619700001e-46	9.76959544825e-46	-	AFUA_2G05820	-	GO:0009398;GO:0046872;GO:0005524;GO:0008531;GO:0009231	K00861-ko00740 Riboflavin metabolism	KOG3110-Riboflavin kinase[H]
AFUA_6G07910	97.143013	128.83961499999998	-0.40739411578199997	1.4357842245399997e-46	1.0833109661399998e-45	-	AFUA_6G07910	-	GO:0035091;GO:0048015;GO:0051285;GO:0070941;GO:0030036;GO:0030950;GO:0032126	-	-
AFUA_2G08750	75.31398	48.853168	0.6244655667819999	1.62136792205e-46	1.2223334744000001e-45	-	AFUA_2G08750	-	GO:0004540;GO:0005634;GO:0005743;GO:0006308;GO:0006309;GO:0006310;GO:0006401;GO:0006915;GO:0016787;GO:0046872;GO:0003676;GO:0004520;GO:0004529	-	KOG3721-Mitochondrial endonuclease[F]
AFUA_3G11280	93.046509	67.164162	0.470260389657	1.75217336504e-46	1.31986545214e-45	-	AFUA_3G11280	-	GO:0005975;GO:0006032;GO:0000272;GO:0004568;GO:0005576	K01183-ko00520 Amino sugar and nucleotide sugar metabolism	KOG2806-Chitinase[G]
AFUA_1G06490	26.166895	13.532983999999999	0.951262756152	1.77686582113e-46	1.33737120879e-45	-	AFUA_1G06490	-	-	-	-
AFUA_8G00560	3.994221	0.20208199999999998	4.30490143148	2.07670258409e-46	1.56176856916e-45	-	AFUA_8G00560	-	GO:0020037;GO:0004497;GO:0005506;GO:0016705	-	KOG0156-Cytochrome P450 CYP2 subfamily[Q]
AFUA_4G00980	8.586678	0.71727	3.58151189574	2.26693122704e-46	1.7034368934599998e-45	up	AFUA_4G00980	-	GO:0016021	-	-
AFUA_4G03645	71.365875	39.036469	0.8704118246200001	2.44837596808e-46	1.8382790200799998e-45	-	AFUA_4G03645	-	GO:0005759	-	-
AFUA_1G01700	7.486138	3.048692	1.29603123657	2.5320471649799995e-46	1.8995512757599998e-45	up	AFUA_1G01700	-	-	-	-
AFUA_1G13195	424.36377000000005	301.906281	0.49120071994599995	2.6118152920599997e-46	1.95779802634e-45	-	AFUA_1G13195	-	GO:0061617;GO:0005739;GO:0005743;GO:0016021	-	KOG4604-Uncharacterized conserved protein[S]
AFUA_1G06710	172.06968700000002	213.313721	-0.309983802772	2.8500595595099996e-46	2.1346459109299997e-45	-	AFUA_1G06710	-	GO:0005829;GO:0005832;GO:0005856;GO:0006457;GO:0051082;GO:0005524;GO:0005634;GO:0005737	-	KOG0361-Chaperonin complex component, TCP-1 eta subunit (CCT7)[O]
AFUA_1G02460	17.822411	11.025532	0.692844246707	3.2292146192099997e-46	2.4166602089299997e-45	-	AFUA_1G02460	-	GO:0005829;GO:0006351;GO:0006383;GO:0032549;GO:0046872;GO:0003677;GO:0003899;GO:0005666	K03021-ko00230 Purine metabolism;ko00240 Pyrimidine metabolism;ko03020 RNA polymerase;ko04623 Cytosolic DNA-sensing pathway;ko05169 Epstein-Barr virus infection	KOG0215-RNA polymerase III, second largest subunit[K]
AFUA_4G09880	18.273588	9.787887	0.9006905825679999	4.0761141964400004e-46	3.0479797870199997e-45	-	AFUA_4G09880	-	-	-	-
AFUA_2G08280	46.497112	66.290184	-0.511654146105	5.04237967974e-46	3.7674598175299996e-45	-	AFUA_2G08280	-	GO:0005737;GO:0006108;GO:0008948;GO:0046872;GO:0051287;GO:0004470;GO:0004471;GO:0004473	K00029-ko01200 Carbon metabolism;ko00620 Pyruvate metabolism;ko00710 Carbon fixation in photosynthetic organisms	KOG1257-NADP+-dependent malic enzyme[C]
AFUA_6G04490	22.551077	10.946982	1.0426631511700002	5.26666713423e-46	3.93184679405e-45	up	AFUA_6G04490	-	GO:0005634;GO:0006351;GO:0006355	-	KOG4476-Gluconate transport-inducing protein[TG]
AFUA_5G05740	85.926971	59.193542	0.537671252849	5.40575399652e-46	4.03241211815e-45	-	AFUA_5G05740	-	GO:0008643;GO:0015784;GO:0016021;GO:0030659;GO:0051278;GO:0000139;GO:0005458;GO:0005789	-	KOG1444-Nucleotide-sugar transporter VRG4/SQV-7[GOU]
AFUA_4G06940	80.286552	110.301704	-0.458224817003	5.456807386869999e-46	4.06719935191e-45	-	AFUA_4G06940	-	GO:0030148;GO:0042284;GO:0006629;GO:0006665;GO:0016021	K04712-ko00600 Sphingolipid metabolism;ko04071 Sphingolipid signaling pathway	KOG2987-Fatty acid desaturase[I]
AFUA_5G13280	76.710625	57.94716999999999	0.404688210503	5.9273720602300004e-46	4.4143575901599995e-45	-	AFUA_5G13280	-	-	-	-
AFUA_1G12110	460.604828	333.850769	0.464326169978	8.32440069256e-46	6.19451159055e-45	-	AFUA_1G12110	-	GO:0016021	-	-
AFUA_6G03770	95.905334	124.587852	-0.377480443073	9.650519269669999e-46	7.175527453739999e-45	-	AFUA_6G03770	-	GO:0005783;GO:0005829;GO:0016620;GO:0004029;GO:0005634;GO:0005737	-	KOG2454-Betaine aldehyde dehydrogenase[C]
AFUA_4G08480	124.942673	149.690567	-0.260717010342	1.06090983299e-45	7.88190073665e-45	-	AFUA_4G08480	-	GO:0060071;GO:0034515;GO:0002223;GO:0070062;GO:0038061;GO:0002479;GO:0090090;GO:0038095;GO:0005634;GO:0090263;GO:0005654;GO:0005829;GO:0005838;GO:0006521;GO:0042176;GO:0008540;GO:0043161;GO:0016020;GO:0043488;GO:0022624;GO:0050852;GO:0030234;GO:0000165;GO:0051436;GO:0031145;GO:0000209;GO:0051437;GO:0033209;GO:0000502	K03032-ko03050 Proteasome;ko05169 Epstein-Barr virus infection	KOG2062-26S proteasome regulatory complex, subunit RPN2/PSMD1[O]
AFUA_1G02820	28.634891999999997	9.65903	1.56782394217	1.15373671462e-45	8.56463424039e-45	up	AFUA_1G02820	-	GO:0045892;GO:0005737;GO:0010181;GO:0016491	K03809-ko00130 Ubiquinone and other terpenoid-quinone biosynthesis	KOG3135-1,4-benzoquinone reductase-like; Trp repressor binding protein-like/protoplast-secreted protein[R]
AFUA_5G06010	189.003616	139.617569	0.436933339413	1.15455441195e-45	8.56379803548e-45	-	AFUA_5G06010	-	GO:0005737;GO:0042256;GO:0042273;GO:0043022;GO:0043023;GO:0000054;GO:0003743;GO:0005730	K03264-ko03008 Ribosome biogenesis in eukaryotes	KOG3185-Translation initiation factor 6 (eIF-6)[J]
AFUA_4G13190	138.77848799999998	98.175461	0.499349581198	1.3332634291799999e-45	9.88139280646e-45	-	AFUA_4G13190	-	GO:0015031;GO:0016021;GO:0016192;GO:0000139;GO:0005789;GO:0006810	-	KOG1691-emp24/gp25L/p24 family of membrane trafficking proteins[U]
AFUA_2G02440	150.761383	235.34782400000003	-0.642527579443	1.5318619156699996e-45	1.1344158434200002e-44	-	AFUA_2G02440	-	-	-	-
AFUA_6G14130	305.69775400000003	405.099243	-0.406169436493	1.75639967077e-45	1.29965104256e-44	-	AFUA_6G14130	-	GO:0005737;GO:0006511;GO:0016567;GO:0031625;GO:0031939;GO:0061186;GO:0061630;GO:0061631;GO:0000209;GO:0005524;GO:0005634	K10575-ko04141 Protein processing in endoplasmic reticulum;ko04120 Ubiquitin mediated proteolysis;ko05012 Parkinson's disease	KOG0425-Ubiquitin-protein ligase[O]
AFUA_7G05470	197.945999	156.232819	0.341409362455	1.7650396223499998e-45	1.30499515853e-44	-	AFUA_7G05470	-	GO:0005759;GO:0009055;GO:0022904;GO:0033539;GO:0050660;GO:0052890;GO:0055088;GO:0000062;GO:0003995;GO:0005739	-	KOG3954-Electron transfer flavoprotein, alpha subunit[C]
AFUA_6G03520	111.356224	75.939308	0.552263438987	1.80699143485e-45	1.33494030159e-44	-	AFUA_6G03520	-	GO:0016628;GO:0019290;GO:0042168;GO:0055072;GO:0003858;GO:0005737;GO:0016491	-	KOG0725-Reductases with broad range of substrate specificities[R]
AFUA_1G03740	33.644238	22.032448000000002	0.6107296461389999	1.92664906321e-45	1.42219764449e-44	-	AFUA_1G03740	-	GO:0016021;GO:0046872;GO:0004180;GO:0005576;GO:0008237	-	KOG2195-Transferrin receptor and related proteins containing the protease-associated (PA) domain[OPR]
AFUA_2G14990	191.706512	239.876358	-0.323391629745	2.03950934928e-45	1.50430156732e-44	-	AFUA_2G14990	-	GO:0005737;GO:0005874;GO:0007017;GO:0030437;GO:0003924;GO:0005200;GO:0005525	K07374-ko04145 Phagosome;ko04210 Apoptosis;ko04540 Gap junction;ko05130 Pathogenic Escherichia coli infection	KOG1376-Alpha tubulin[Z]
AFUA_2G01080	22.497622	11.658813	0.948351603326	2.11531400863e-45	1.55896440748e-44	-	AFUA_2G01080	-	-	-	-
AFUA_7G03870	71.977173	88.366486	-0.295959875169	2.1339397471299997e-45	1.57143322979e-44	-	AFUA_7G03870	-	GO:0010008;GO:0030479;GO:0005509;GO:0005886;GO:0006897	-	KOG1029-Endocytic adaptor protein intersectin[TU]
AFUA_6G03480	4.537757	1.700475	1.41604155775	2.1756056658e-45	1.6008353440199998e-44	-	AFUA_6G03480	-	GO:0016853;GO:0016874;GO:0031177;GO:0003824;GO:0008152;GO:0009405	-	KOG1178-Non-ribosomal peptide synthetase/alpha-aminoadipate reductase and related enzymes[Q]
AFUA_4G11080	198.61141999999998	168.429977	0.23779964839099998	2.43698304474e-45	1.79172755007e-44	-	AFUA_4G11080	-	GO:0015976;GO:0016208;GO:0019427;GO:0045733;GO:0003987;GO:0005524;GO:0005576	K01895-ko01200 Carbon metabolism;ko00010 Glycolysis / Gluconeogenesis;ko00620 Pyruvate metabolism;ko00640 Propanoate metabolism;ko00720 Carbon fixation pathways in prokaryotes;ko00680 Methane metabolism	KOG1175-Acyl-CoA synthetase[I]
AFUA_1G09690	22.562849	13.528344	0.73796399733	2.79211770539e-45	2.05119261597e-44	-	AFUA_1G09690	-	GO:0005637;GO:0005829;GO:0006388;GO:0008081;GO:0051730;GO:0003972;GO:0004113;GO:0005524	-	-
AFUA_2G13990	24.331232	12.682952	0.9399187955670001	2.8195330709000006e-45	2.06968117366e-44	-	AFUA_2G13990	-	-	-	-
AFUA_4G13950	40.864552	16.168903	1.33762811763	3.4280468697499996e-45	2.5143562897299997e-44	up	AFUA_4G13950	-	GO:0016747;GO:0031248;GO:0004596;GO:0006474;GO:0008080	-	-
AFUA_5G14330	89.317665	63.18268199999999	0.499416357394	3.846731490149999e-45	2.819200905e-44	-	AFUA_5G14330	-	GO:0009695;GO:0010181;GO:0016491;GO:0016629;GO:0031408;GO:0003959;GO:0005622;GO:0006952	-	KOG0134-NADH:flavin oxidoreductase/12-oxophytodienoate reductase[CR]
AFUA_4G11150	81.347939	62.842620999999994	0.37236244190300005	3.9498888493299996e-45	2.8925001478199996e-44	-	AFUA_4G11150	-	GO:0016021;GO:0046872;GO:0004222;GO:0007229;GO:0008237	-	KOG3607-Meltrins, fertilins and related Zn-dependent metalloproteinases of the ADAMs family[O]
AFUA_3G01560	21.253571	10.890816000000001	0.9645932087669999	3.96456253491e-45	2.9009378484799996e-44	-	AFUA_3G01560	-	GO:0015171;GO:0015174;GO:0015179;GO:0015181;GO:0015297;GO:0015802;GO:0016021;GO:0005773;GO:0005886;GO:0005887	-	KOG1286-Amino acid transporters[E]
AFUA_7G00720	31.171762	15.857757000000001	0.975050982841	4.03317436076e-45	2.94879825185e-44	-	AFUA_7G00720	-	-	-	-
AFUA_5G13190	34.47562	44.709026	-0.37498961966300004	5.1579861248899996e-45	3.76819541902e-44	-	AFUA_5G13190	-	GO:0005524;GO:0005654;GO:0005829;GO:0005871;GO:0005874;GO:0006890;GO:0007018;GO:0008574;GO:0016363;GO:0019886;GO:0051256;GO:0000281;GO:0003677;GO:0003777	-	KOG0244-Kinesin-like protein[Z]
AFUA_5G08830	954.431152	1059.727295	-0.150980018992	5.5106257227799994e-45	4.0226256762999994e-44	-	AFUA_5G08830	-	GO:0043022;GO:0045901;GO:0045905;GO:0003746;GO:0005777;GO:0006452	-	KOG3271-Translation initiation factor 5A (eIF-5A)[J]
AFUA_3G09150	22.241557999999998	7.365106	1.59447965695	6.01405280077e-45	4.3866367695000003e-44	up	AFUA_3G09150	-	GO:0016491	-	KOG1200-Mitochondrial/plastidial beta-ketoacyl-ACP reductase[I]
AFUA_4G12850	212.064133	257.336121	-0.27915334080800003	7.0693212104e-45	5.15226458763e-44	-	AFUA_4G12850	-	GO:0006457;GO:0009267;GO:0016021;GO:0030246;GO:0034605;GO:0005509;GO:0005783;GO:0005789	K08054-ko04141 Protein processing in endoplasmic reticulum;ko04145 Phagosome;ko04612 Antigen processing and presentation;ko04918 Thyroid hormone synthesis;ko05166 HTLV-I infection	KOG0675-Calnexin[O]
AFUA_6G07390	260.72421299999996	213.922409	0.285436952694	7.30047173554e-45	5.316522335889999e-44	-	AFUA_6G07390	-	GO:0005739;GO:0009085;GO:0019878;GO:0047046;GO:0051287;GO:0000287;GO:0004449;GO:0005737	K05824-ko01210 2-Oxocarboxylic acid metabolism;ko01230 Biosynthesis of amino acids;ko00300 Lysine biosynthesis	KOG0785-Isocitrate dehydrogenase, alpha subunit[E]
AFUA_7G06600	44.728390000000005	19.742008	1.1799220927	7.4230541326e-45	5.4015188372e-44	up	AFUA_7G06600	-	GO:0006915;GO:0008134;GO:0016491;GO:0034599;GO:0042994;GO:0052873;GO:0052874;GO:0003955;GO:0005634;GO:0005829	-	KOG4530-Predicted flavoprotein[R]
AFUA_4G13210	93.351715	65.276489	0.5161130652520001	7.525930108219999e-45	5.47205265768e-44	-	AFUA_4G13210	-	-	-	-
AFUA_4G08620	10.348941	3.193059	1.69647202951	8.15132950313e-45	5.92209850642e-44	up	AFUA_4G08620	-	GO:0003700;GO:0043565	-	-
AFUA_4G13040	77.688889	43.245841999999996	0.845146853132	8.828817136749999e-45	6.40924777159e-44	-	AFUA_4G13040	-	GO:0000139;GO:0005783;GO:0016021	-	KOG3195-Uncharacterized membrane protein NPD008/CGI-148[R]
AFUA_5G07180	17.765488	23.968636	-0.432070492275	8.843356201559999e-45	6.41474340704e-44	-	AFUA_5G07180	-	GO:0006355;GO:0006368;GO:0006406;GO:0000347;GO:0003676;GO:0005634	K12879-ko03040 Spliceosome;ko03013 RNA transport	KOG1874-KEKE-like motif-containing transcription regulator (Rlr1)/suppressor of sin4[K]
AFUA_4G03050	1004.86322	855.2252199999999	0.232622835087	1.0434026761299999e-44	7.562615459669999e-44	-	AFUA_4G03050	-	GO:0005829;GO:0005937;GO:0030041;GO:0030479;GO:0031097;GO:0032220;GO:0042989;GO:0044396;GO:0051285;GO:1903475;GO:1903477;GO:0003785;GO:0005085;GO:0005634	-	KOG1755-Profilin[Z]
AFUA_7G02210	25.123131	10.543301	1.25268964221	1.1134275826400001e-44	8.063808731860001e-44	up	AFUA_7G02210	-	GO:0006364;GO:0031167;GO:0032545;GO:0034456;GO:0000028;GO:0000166;GO:0005654	K14545-ko03008 Ribosome biogenesis in eukaryotes	KOG4008-rRNA processing protein RRP7[A]
AFUA_4G03740	17.829045999999998	31.209910999999998	-0.807774734164	1.3696825591999998e-44	9.91189304832e-44	-	AFUA_4G03740	-	GO:0005774;GO:0016021;GO:0055085	-	-
AFUA_3G06710	77.651863	55.253216	0.490962099069	1.50593031207e-44	1.0889307559e-43	-	AFUA_3G06710	-	GO:0043130;GO:0071108;GO:0004843;GO:0005634;GO:0019784	-	KOG3991-Uncharacterized conserved protein[S]
AFUA_2G03900	43.091949	23.403753	0.880678454041	1.5347843054700002e-44	1.1089238251099999e-43	-	AFUA_2G03900	-	GO:0016811;GO:0004328;GO:0005634;GO:0005829	-	-
AFUA_6G06610	64.322609	42.681927	0.5917006127910001	1.55317681084e-44	1.1213327485299999e-43	-	AFUA_6G06610	-	GO:0016021;GO:0030544;GO:0005783;GO:0005789;GO:0006457	-	KOG0712-Molecular chaperone (DnaJ superfamily)[O]
AFUA_7G05420	209.441193	162.69941699999998	0.36433613875	1.62613538736e-44	1.1730859122799997e-43	-	AFUA_7G05420	-	GO:0016491;GO:0005743;GO:0015031;GO:0016021	-	KOG4149-Uncharacterized conserved protein[S]
AFUA_4G13050	40.498024	24.717257	0.712332868108	1.7744021394299998e-44	1.27904241922e-43	-	AFUA_4G13050	-	-	-	-
AFUA_2G04020	49.441666	66.356911	-0.42451937102700005	1.78338881909e-44	1.28451440373e-43	-	AFUA_2G04020	-	GO:0005992;GO:0003825;GO:0005829;GO:0005946	-	KOG1050-Trehalose-6-phosphate synthase component TPS1 and related subunits[G]
AFUA_4G12080	304.091766	221.62638900000002	0.45637707957400003	1.8204026909700002e-44	1.3101490829e-43	-	AFUA_4G12080	-	GO:0006301;GO:0016874;GO:0031625;GO:0061630;GO:0061631;GO:0070534;GO:0005634;GO:0005737;GO:0005829	-	KOG0896-Ubiquitin-conjugating enzyme E2[O]
AFUA_2G11020	143.820602	195.356552	-0.44183928878999995	2.0513680088199998e-44	1.4752220719700001e-43	-	AFUA_2G11020	-	GO:0006096;GO:0006098;GO:0004807;GO:0005737;GO:0006094	K01803-ko01200 Carbon metabolism;ko01230 Biosynthesis of amino acids;ko00010 Glycolysis / Gluconeogenesis;ko00051 Fructose and mannose metabolism;ko00562 Inositol phosphate metabolism;ko00710 Carbon fixation in photosynthetic organisms	KOG1643-Triosephosphate isomerase[G]
AFUA_3G10370	83.41091899999999	47.635791999999995	0.8081902780779999	2.2277246968700002e-44	1.6007967084100002e-43	-	AFUA_3G10370	-	-	-	-
AFUA_4G03170	37.922634	14.955846	1.34234965229	2.2503972513900003e-44	1.6158273556199999e-43	up	AFUA_4G03170	-	-	-	-
AFUA_2G09640	24.80615	13.375139	0.8911439566830001	2.30683562509e-44	1.65506016593e-43	-	AFUA_2G09640	-	GO:0008270;GO:0016021;GO:0016874;GO:0031902;GO:0051865;GO:0061630;GO:0004842;GO:0005634;GO:0005765	-	KOG4628-Predicted E3 ubiquitin ligase[O]
AFUA_1G04670	56.150546999999996	42.132175	0.414377682515	2.64135639669e-44	1.8935892236399998e-43	-	AFUA_1G04670	-	GO:0009982;GO:0000455;GO:0005737;GO:0005739	-	KOG4679-Uncharacterized protein PSP1 (suppressor of DNA polymerase alpha mutations in yeast)[R]
AFUA_2G16070	21.588243	8.949474	1.27037103523	2.86638350664e-44	2.0533120761599997e-43	up	AFUA_2G16070	-	GO:0019627;GO:0005634;GO:0005829;GO:0016151	-	-
AFUA_3G08450	206.30955500000002	162.429245	0.344999229877	2.89383041964e-44	2.07136150955e-43	-	AFUA_3G08450	-	-	-	-
AFUA_1G05490	118.074715	101.411644	0.219476742335	3.982558333209999e-44	2.84844207126e-43	-	AFUA_1G05490	-	GO:0016575;GO:0031625;GO:0034967;GO:0045835;GO:0000151;GO:0004842;GO:0005737	-	KOG4177-Ankyrin[M]
AFUA_8G02120	194.978836	120.12723500000001	0.6987542619920001	4.200853600309999e-44	3.00224048066e-43	-	AFUA_8G02120	-	GO:0005634;GO:0005829;GO:0032153	-	-
AFUA_1G13970	72.420441	54.451384999999995	0.411428216921	4.38194277237e-44	3.1292306609499996e-43	-	AFUA_1G13970	-	GO:0055085;GO:0000329;GO:0005215;GO:0016021	-	KOG2615-Permease of the major facilitator superfamily[R]
AFUA_6G07360	127.49043300000001	80.371147	0.665639413695	4.55690976949e-44	3.2516553820300003e-43	-	AFUA_6G07360	-	GO:0006412;GO:0032543;GO:0003735;GO:0005763;GO:0005840	-	-
AFUA_5G02560	57.409214	41.294182	0.475343771076	4.887280037679999e-44	3.48469502299e-43	-	AFUA_5G02560	-	GO:0005654;GO:0005829;GO:0007165;GO:0007399;GO:0000159;GO:0004722;GO:0005634	K11584-ko03015 mRNA surveillance pathway;ko04071 Sphingolipid signaling pathway;ko04151 PI3K-Akt signaling pathway;ko04152 AMPK signaling pathway;ko04113 Meiosis - yeast;ko04114 Oocyte meiosis;ko04261 Adrenergic signaling in cardiomyocytes;ko04728 Dopaminergic synapse	KOG2085-Serine/threonine protein phosphatase 2A, regulatory subunit[T]
AFUA_2G12780	19.698620000000002	11.884501	0.729013234803	5.29938506519e-44	3.77560677438e-43	-	AFUA_2G12780	-	GO:0005634;GO:0005654	-	-
AFUA_8G01070	66.82135799999999	41.948246000000005	0.671698814737	5.74868962502e-44	4.092551275969999e-43	-	AFUA_8G01070	-	GO:0016021;GO:0016126;GO:0016491;GO:0005506;GO:0005789;GO:0006633	K00227-ko00100 Steroid biosynthesis	KOG0872-Sterol C5 desaturase[I]
AFUA_4G06960	75.71414200000001	48.589718	0.63991173459	6.58825677654e-44	4.68662315518e-43	-	AFUA_4G06960	-	GO:0046872;GO:0071796;GO:0005737;GO:0031397;GO:0032435	-	KOG2689-Predicted ubiquitin regulatory protein[O]
AFUA_5G14710	10.455625	22.715853	-1.1194201771899999	8.061403235019999e-44	5.73013256975e-43	down	AFUA_5G14710	-	GO:0016021	-	-
AFUA_4G11900	60.86982	40.504486	0.587645399697	8.29617842078e-44	5.892463145310001e-43	-	AFUA_4G11900	-	GO:0005743;GO:0015031;GO:0016021	-	-
AFUA_8G02830	23.158756	9.662119	1.26114623291	8.952472581349999e-44	6.353701627699999e-43	up	AFUA_8G02830	-	GO:0051286;GO:0055085;GO:0000139;GO:0008643;GO:0016021	-	KOG1583-UDP-N-acetylglucosamine transporter[G]
AFUA_5G05600	23.921034	14.13716	0.758787424496	1.1491070390899997e-43	8.149098840399999e-43	-	AFUA_5G05600	-	GO:0000982;GO:0001077;GO:0003700;GO:0005634;GO:0005667;GO:0006351;GO:0006357;GO:0043565;GO:0097221;GO:0000790;GO:0000917;GO:0000978	-	KOG3563-Forkhead/HNF-3-related transcription factor[K]
AFUA_2G14090	35.757629	22.147171	0.691128652279	1.1901737119800001e-43	8.433832962839999e-43	-	AFUA_2G14090	-	GO:0005634;GO:0005737;GO:0005829;GO:0046872;GO:0000462;GO:0004674;GO:0005524	K07178-ko03008 Ribosome biogenesis in eukaryotes	KOG2270-Serine/threonine protein kinase involved in cell cycle control[TD]
AFUA_5G03310	115.344971	65.27211	0.821416522365	1.1953201076500001e-43	8.46378583913e-43	-	AFUA_5G03310	-	-	-	-
AFUA_6G13990	13.315373999999998	5.175456	1.36333506474	1.2308394385499998e-43	8.708591108229998e-43	up	AFUA_6G13990	-	GO:0016740	-	-
AFUA_1G04400	228.612259	146.863586	0.638426035938	1.57327700295e-43	1.11228992413e-42	-	AFUA_1G04400	-	GO:0005763;GO:0005829;GO:0005840;GO:0032543;GO:0003735;GO:0005634;GO:0005739	-	-
AFUA_4G05850	39.073624	20.225126	0.9500463782969999	1.9252401620799996e-43	1.3600794851899998e-42	-	AFUA_4G05850	-	GO:0016740;GO:0004314;GO:0006633;GO:0008152	K00645-ko01212 Fatty acid metabolism;ko00061 Fatty acid biosynthesis	KOG2926-Malonyl-CoA:ACP transacylase[I]
AFUA_2G15950	88.167526	63.266197	0.478812501452	1.97742817054e-43	1.39587625076e-42	-	AFUA_2G15950	-	GO:0004190;GO:0005576	-	KOG1339-Aspartyl protease[O]
AFUA_4G02720	14.992823999999999	5.404414	1.47206204998	1.9944705415099998e-43	1.4068276884799999e-42	up	AFUA_4G02720	-	GO:0008496;GO:0009272;GO:0016021;GO:0016052;GO:0016787;GO:0046658;GO:0071555;GO:0005576;GO:0005618;GO:0007117	-	-
AFUA_7G02500	25.905445	46.000271000000005	-0.8283869942919999	2.10833995627e-43	1.48600836887e-42	-	AFUA_7G02500	-	-	-	-
AFUA_1G03600	39.563183	62.238457	-0.653647793081	2.15472057327e-43	1.5175365628899997e-42	-	AFUA_1G03600	-	GO:0005576;GO:0005975;GO:0046872;GO:0071555;GO:0000272;GO:0004338;GO:0004553	K01210-ko00500 Starch and sucrose metabolism	-
AFUA_2G03140	148.6577	97.15276300000001	0.613667260845	2.38129444424e-43	1.6758268623299998e-42	-	AFUA_2G03140	-	GO:0006979;GO:0008113;GO:0030091;GO:0036456;GO:0070301;GO:1990355;GO:0005634;GO:0005737;GO:0005829	-	KOG1635-Peptide methionine sulfoxide reductase[O]
AFUA_2G15130	23.119814	16.319785999999997	0.502507651842	2.5169351021799995e-43	1.7699302991299997e-42	-	AFUA_2G15130	-	GO:0042626;GO:0046618;GO:0005524;GO:0005886;GO:0016021	-	KOG0065-Pleiotropic drug resistance proteins (PDR1-15), ABC superfamily[Q]
AFUA_8G05240	48.807449	32.842667	0.571530062503	2.53476229237e-43	1.78110587032e-42	-	AFUA_8G05240	-	GO:0005829;GO:0006631;GO:0006635;GO:0016558;GO:0016560;GO:0005052;GO:0005777;GO:0005778	K13342-ko04146 Peroxisome	KOG1125-TPR repeat-containing protein[R]
AFUA_2G15900	24.560184	11.582226	1.0844088161	2.6335817401300004e-43	1.8491319540699998e-42	up	AFUA_2G15900	-	GO:0008080	-	-
AFUA_8G04830	32.69706	17.81925	0.875724303602	2.8754758678699998e-43	2.01743562224e-42	-	AFUA_8G04830	-	-	-	-
AFUA_5G09970	163.50289899999999	200.962265	-0.297608413963	2.9995172237999994e-43	2.1028603233099997e-42	-	AFUA_5G09970	-	GO:0016491;GO:0050151;GO:0070542;GO:0071949;GO:0005504;GO:0006631;GO:0009636	-	-
AFUA_2G00310	30.266871999999996	18.039998999999998	0.7465403255869999	3.5331489755e-43	2.4750864778900002e-42	-	AFUA_2G00310	-	GO:0005789;GO:0015171;GO:0015189;GO:0016021;GO:0030435;GO:0032974;GO:0061459;GO:0089707;GO:0089708;GO:1990818;GO:0005290;GO:0005774;GO:0005783	-	KOG1304-Amino acid transporters[E]
AFUA_7G08530	46.794094	30.878706	0.599714158701	4.98025932728e-43	3.48618152909e-42	-	AFUA_7G08530	-	-	-	-
AFUA_2G16440	24.337112	63.498051000000004	-1.38355433206	5.1836519499099996e-43	3.625799103259999e-42	down	AFUA_2G16440	-	-	-	-
AFUA_3G04250	71.963737	45.268082	0.66877592498	5.3127128450299995e-43	3.7132514607800004e-42	-	AFUA_3G04250	-	GO:0006021;GO:0007165;GO:0008934;GO:0046854;GO:0046855;GO:0052832;GO:0052833;GO:0000287;GO:0005737;GO:0006020	K01092-ko00562 Inositol phosphate metabolism;ko00521 Streptomycin biosynthesis;ko04070 Phosphatidylinositol signaling system	KOG2951-Inositol monophosphatase[G]
AFUA_5G08540	179.47701999999998	230.433594	-0.360551921792	5.433834227429999e-43	3.7950261049699996e-42	-	AFUA_5G08540	-	GO:0005829;GO:0005940;GO:0031105;GO:0032153;GO:0000281;GO:0005525;GO:0005737	-	KOG2655-Septin family protein (P-loop GTPase)[DZU]
AFUA_3G08810	23.954002	33.245197	-0.472879219182	5.8515181931799996e-43	4.08364101351e-42	-	AFUA_3G08810	-	GO:0070478;GO:0070481;GO:0005737;GO:0005829;GO:0055087	K12600-ko03018 RNA degradation	KOG1127-TPR repeat-containing protein[A]
AFUA_5G02450	224.410553	180.636826	0.313048479269	6.489223757430001e-43	4.525250355089999e-42	-	AFUA_5G02450	-	GO:0008299;GO:0016740;GO:0033384;GO:0045337;GO:0046872;GO:0004161;GO:0004337;GO:0005737	K00787-ko00900 Terpenoid backbone biosynthesis;ko05166 HTLV-I infection;ko05164 Influenza A	KOG0711-Polyprenyl synthetase[H]
AFUA_1G17120	100.198601	148.981659	-0.572272367336	7.575440026390001e-43	5.27872259219e-42	-	AFUA_1G17120	-	GO:0003746	-	KOG0867-Glutathione S-transferase[O]
AFUA_3G08080	117.74391200000001	78.897865	0.577594300477	8.271447692439998e-43	5.75935522004e-42	-	AFUA_3G08080	-	GO:0005737;GO:0005739;GO:0005762;GO:0005840;GO:0006099;GO:0006536;GO:0019878;GO:0032543;GO:0046872;GO:0051539;GO:0003735;GO:0003994;GO:0005634	-	-
AFUA_3G11440	59.389571999999994	43.281643	0.456454369793	8.83762924836e-43	6.14893251936e-42	-	AFUA_3G11440	-	GO:0030956;GO:0032543;GO:0050567;GO:0070681;GO:0005524;GO:0005739;GO:0016740	K02434-ko00970 Aminoacyl-tRNA biosynthesis	KOG2438-Glutamyl-tRNA amidotransferase subunit B[J]
AFUA_1G15390	128.398773	87.24585	0.557473002115	9.257961581989999e-43	6.43652087328e-42	-	AFUA_1G15390	-	GO:0005634;GO:0005829	-	KOG3223-Uncharacterized conserved protein[S]
AFUA_6G06650	21.961745999999998	7.735995	1.5053339883899999	9.30508131316e-43	6.46439799907e-42	up	AFUA_6G06650	-	GO:0004725	-	-
AFUA_1G14730	131.52835100000001	164.478195	-0.322522530798	9.443899510270001e-43	6.55588951675e-42	-	AFUA_1G14730	-	GO:0032153;GO:0033597;GO:0034613;GO:0044732;GO:0051301;GO:0072686;GO:0097027;GO:1904668;GO:0000070;GO:0005634;GO:0010997	K03363-ko04120 Ubiquitin mediated proteolysis;ko04110 Cell cycle;ko04111 Cell cycle - yeast;ko04113 Meiosis - yeast;ko04114 Oocyte meiosis;ko05203 Viral carcinogenesis;ko05166 HTLV-I infection	KOG0305-Anaphase promoting complex, Cdc20, Cdh1, and Ama1 subunits[DO]
AFUA_2G12480	26.848089	14.229907999999998	0.915893068855	1.16136548719e-42	8.05604318733e-42	-	AFUA_2G12480	-	GO:0005774;GO:0006865;GO:0016021	-	KOG3880-Predicted small molecule transporter involved in cellular pH homeostasis (Batten disease protein in human)[R]
AFUA_2G14620	130.190598	93.62183399999999	0.475708332836	1.16297199651e-42	8.061112370419999e-42	-	AFUA_2G14620	-	-	-	-
AFUA_1G17280	40.415298	23.445328	0.785601022838	1.2335870803699999e-42	8.54414527828e-42	-	AFUA_1G17280	-	GO:0016021	-	-
AFUA_2G14360	65.379417	48.159901	0.44100408596999996	1.2979045885399999e-42	8.98286596805e-42	-	AFUA_2G14360	-	GO:0030245;GO:0031225;GO:0052861;GO:0052862;GO:0004553;GO:0005886;GO:0005975	-	-
AFUA_3G10510	311.07135	196.500885	0.66270971715	1.3736681876299997e-42	9.50008690246e-42	-	AFUA_3G10510	-	-	-	KOG4766-Uncharacterized conserved protein[S]
AFUA_3G08400	13.375957000000001	7.638678	0.808247232016	1.51018774089e-42	1.04363950112e-41	-	AFUA_3G08400	-	GO:0004386;GO:0005524;GO:0005634;GO:0005829;GO:0070869;GO:0000790;GO:0003677;GO:0004003	-	KOG0389-SNF2 family DNA-dependent ATPase[B]
AFUA_3G10470	53.315552000000004	31.929384000000002	0.739671704677	1.74779234893e-42	1.20693387636e-41	-	AFUA_3G10470	-	GO:0016021	-	-
AFUA_3G10800	102.651527	87.703369	0.227050920595	1.84299259361e-42	1.27172015174e-41	-	AFUA_3G10800	-	GO:0003743;GO:0005737;GO:0048312	-	KOG1839-Uncharacterized protein CLU1/cluA/TIF31 involved in mitochondrial morphology/distribution, also found associated with eIF-3[R]
AFUA_3G09330	27.723791	15.805481	0.810699606925	1.93796560159e-42	1.33625268634e-41	-	AFUA_3G09330	-	GO:0005774;GO:0009738;GO:0016829;GO:0030327;GO:0030328;GO:0045338;GO:0001735;GO:0005764;GO:0005773	K05906-ko00900 Terpenoid backbone biosynthesis	-
AFUA_2G16462	8.158638999999999	12.775278	-0.646954274406	2.06826073927e-42	1.4250254569599998e-41	-	AFUA_2G16462	-	GO:0005634;GO:0005635;GO:0006359;GO:0006384;GO:0016021;GO:1990892;GO:0000127;GO:0003677;GO:0003743	-	-
AFUA_7G06090	35.397942	20.511156	0.7872566821520001	2.29693322142e-42	1.58139643255e-41	-	AFUA_7G06090	-	GO:0005777;GO:0006635;GO:0009055;GO:0033539;GO:0050660;GO:0052890;GO:0055088;GO:0000062;GO:0003995;GO:0003997	K00232-ko01212 Fatty acid metabolism;ko00071 Fatty acid degradation;ko00592 alpha-Linolenic acid metabolism;ko01040 Biosynthesis of unsaturated fatty acids;ko04024 cAMP signaling pathway;ko04146 Peroxisome;ko03320 PPAR signaling pathway	KOG0136-Acyl-CoA oxidase[I]
AFUA_3G14230	132.81842	173.42193600000002	-0.384831153864	2.3013066197099995e-42	1.5832232761099998e-41	-	AFUA_3G14230	-	GO:0009405;GO:0005737;GO:0005856;GO:0006897	K12562-ko04144 Endocytosis;ko04666 Fc gamma R-mediated phagocytosis	KOG3771-Amphiphysin[U]
AFUA_3G05330	40.411834999999996	27.220598	0.570079100906	2.4186613320400002e-42	1.6627167708299998e-41	-	AFUA_3G05330	-	GO:0005829;GO:0006397;GO:0008380;GO:0003676;GO:0005634;GO:0005737	-	-
AFUA_7G01400	31.172528999999997	42.684975	-0.45345313000799997	2.5574455868099995e-42	1.7568124348200002e-41	-	AFUA_7G01400	-	GO:0005737;GO:0005871;GO:0005874;GO:0007018;GO:0007059;GO:0008017;GO:0008574;GO:0051228;GO:0051301;GO:0090307;GO:0000073;GO:0003777;GO:0005524	-	KOG0243-Kinesin-like protein[Z]
AFUA_4G04800	32.508415	21.409851	0.602538461381	2.60506183453e-42	1.78818748597e-41	-	AFUA_4G04800	-	GO:0030687;GO:0042273;GO:0042493;GO:0005524;GO:0005622;GO:0016887	K14575-ko03008 Ribosome biogenesis in eukaryotes	KOG0730-AAA+-type ATPase[O]
AFUA_3G03720	36.031456	55.457542000000004	-0.6221267233810001	2.8265833339e-42	1.9388002674e-41	-	AFUA_3G03720	-	-	-	-
AFUA_5G13330	169.931763	131.86360200000001	0.365909144987	2.9772584911099994e-42	2.0406302614100002e-41	-	AFUA_5G13330	-	-	-	-
AFUA_4G14030	48.074776	20.595184	1.22297311999	3.15855251267e-42	2.16327945529e-41	up	AFUA_4G14030	-	-	-	-
AFUA_6G02010	531.3076169999999	617.833374	-0.217670408376	3.31850128493e-42	2.2711378682399997e-41	-	AFUA_6G02010	-	GO:0010181;GO:0016491	-	-
AFUA_2G11440	162.653763	118.95643600000001	0.45137087034400003	3.3517931513999994e-42	2.2922181247099997e-41	-	AFUA_2G11440	-	GO:0006511;GO:0019773;GO:0045842;GO:0004298;GO:0005634;GO:0005829	K02729-ko03050 Proteasome	KOG0176-20S proteasome, regulatory subunit alpha type PSMA5/PUP2[O]
AFUA_4G09770	13.536582999999998	5.232106	1.3713999350200001	5.224707823919999e-42	3.5704109516900004e-41	up	AFUA_4G09770	-	GO:0030435;GO:0043940;GO:0043943;GO:0005634;GO:0006351;GO:0006355	-	-
AFUA_1G04460	36.581505	23.045008	0.666660161735	5.2325886034999996e-42	3.57314377561e-41	-	AFUA_1G04460	-	GO:0005524;GO:0005737;GO:0005739;GO:0006430;GO:0032543;GO:0046872;GO:0000049;GO:0003676;GO:0004824	K04567-ko00970 Aminoacyl-tRNA biosynthesis	KOG1885-Lysyl-tRNA synthetase (class II)[J]
AFUA_5G10760	38.307648	22.041325	0.797421497184	5.818931485019999e-42	3.97059038693e-41	-	AFUA_5G10760	-	GO:0005576;GO:0005886;GO:0006057;GO:0006486;GO:0006493;GO:0007160;GO:0009405;GO:0016020;GO:0016021;GO:0030447;GO:0031505;GO:0000026;GO:0043710;GO:0000030;GO:0051834;GO:0000139	K10967-ko00514 Other types of O-glycan biosynthesis	KOG4472-Glycolipid 2-alpha-mannosyltransferase (alpha-1,2-mannosyltransferase)[G]
AFUA_1G06340	1958.6357420000002	1797.332642	0.123991675938	7.06244829709e-42	4.815543449979999e-41	-	AFUA_1G06340	-	GO:0006412;GO:0022625;GO:0002181;GO:0003735;GO:0005840	K02901-ko03010 Ribosome	KOG3418-60S ribosomal protein L27[J]
AFUA_8G05720	86.87838	51.912125	0.742925656785	7.192192510439999e-42	4.900379871109999e-41	-	AFUA_8G05720	-	GO:0006952;GO:0009507	-	-
AFUA_8G00200	9.024508	1.7323709999999999	2.38110035408	8.185766858169999e-42	5.57322366342e-41	up	AFUA_8G00200	-	GO:0008171;GO:1900772;GO:1902181	K18280-ko00404 Staurosporine biosynthesis	KOG3178-Hydroxyindole-O-methyltransferase and related SAM-dependent methyltransferases[R]
AFUA_7G05300	42.326595000000005	26.82645	0.657908282068	8.26531930378e-42	5.62322721296e-41	-	AFUA_7G05300	-	GO:0016021	-	-
AFUA_6G06325	168.784393	99.953568	0.755851536141	8.66851837592e-42	5.89318402145e-41	-	AFUA_6G06325	-	GO:0005732;GO:0005737;GO:0006364;GO:0008033;GO:0000398;GO:0003723;GO:0005681	K12625-ko03040 Spliceosome;ko03018 RNA degradation	KOG1783-Small nuclear ribonucleoprotein F[A]
AFUA_1G08920	17.253135999999998	10.289144	0.7457356528710001	9.37323812408e-42	6.36757615736e-41	-	AFUA_1G08920	-	GO:0005874	-	KOG1981-SOK1 kinase belonging to the STE20/SPS1/GC kinase family[T]
AFUA_6G12900	90.559151	61.31470899999999	0.562627224246	9.68048354206e-42	6.57144918914e-41	-	AFUA_6G12900	-	GO:0006412;GO:0006844;GO:0015227;GO:0016021;GO:0055085;GO:0003735;GO:0005739;GO:0005743	-	KOG0758-Mitochondrial carnitine-acylcarnitine carrier protein[C]
AFUA_2G14920	56.916683	44.253986	0.36304418068300004	1.0090685651299999e-41	6.84486082687e-41	-	AFUA_2G14920	-	GO:0004712;GO:0004713;GO:0005524;GO:0005634;GO:0005829;GO:0006139;GO:0006270;GO:0006281;GO:0008104;GO:0009202;GO:0042326;GO:0000077;GO:0003688;GO:0004674	-	KOG0615-Serine/threonine protein kinase Chk2 and related proteins[D]
AFUA_4G07710	343.008606	383.293793	-0.160205861839	1.0532740209399998e-41	7.139460502779998e-41	-	AFUA_4G07710	-	GO:0005524;GO:0005737;GO:0005829;GO:0006090;GO:0006094;GO:0009374;GO:0046872;GO:0003677;GO:0004075;GO:0004736	K01958-ko01200 Carbon metabolism;ko01230 Biosynthesis of amino acids;ko00020 Citrate cycle (TCA cycle);ko00620 Pyruvate metabolism;ko00720 Carbon fixation pathways in prokaryotes	KOG0369-Pyruvate carboxylase[C]
AFUA_2G00720	644.557556	587.158691	0.134558718022	1.15538294238e-41	7.825827803229999e-41	-	AFUA_2G00720	-	GO:0016620;GO:0004029;GO:0005737;GO:0006068	K00128-ko00010 Glycolysis / Gluconeogenesis;ko00040 Pentose and glucuronate interconversions;ko00053 Ascorbate and aldarate metabolism;ko00620 Pyruvate metabolism;ko00071 Fatty acid degradation;ko00561 Glycerolipid metabolism;ko00280 Valine, leucine and isoleucine degradation;ko00310 Lysine degradation;ko00330 Arginine and proline metabolism;ko00340 Histidine metabolism;ko00380 Tryptophan metabol…	KOG2450-Aldehyde dehydrogenase[C]
AFUA_1G05050	64.82693499999999	31.154409	1.0571570151	1.17880467927e-41	7.978600788759999e-41	up	AFUA_1G05050	-	GO:0019858;GO:0044206;GO:0003824;GO:0004131;GO:0008270	K03365-ko00330 Arginine and proline metabolism	KOG1018-Cytosine deaminase FCY1 and related enzymes[F]
AFUA_1G07670	40.649078	27.92577	0.5416255687179999	1.74520913944e-41	1.18035636506e-40	-	AFUA_1G07670	-	GO:0005794;GO:0015031;GO:0016021;GO:0016236;GO:0034045;GO:0000407;GO:0005783;GO:0005789	-	-
AFUA_4G13770	173.628296	222.749496	-0.3594200862	1.75939431856e-41	1.18907670355e-40	-	AFUA_4G13770	-	GO:0004553;GO:0005576;GO:0005975	-	-
AFUA_8G05350	92.19268000000001	60.982932999999996	0.596246667716	1.90568522885e-41	1.28700165309e-40	-	AFUA_8G05350	-	GO:0072546;GO:0005829;GO:0016021;GO:0034975	-	KOG3188-Uncharacterized conserved protein[S]
AFUA_2G16930	19.989697	8.122728	1.29922036435	2.1010873948199998e-41	1.41792591417e-40	up	AFUA_2G16930	-	GO:0006412;GO:0015741;GO:0015744;GO:0016021;GO:0055085;GO:0003735;GO:0005469;GO:0005743	-	KOG0754-Mitochondrial oxodicarboxylate carrier protein[C]
AFUA_6G08720	170.510269	132.654068	0.362189710075	2.1757654336199997e-41	1.46724694626e-40	-	AFUA_6G08720	-	GO:0006166;GO:0017061;GO:0019509;GO:0005634;GO:0005737;GO:0005829	K00772-ko00270 Cysteine and methionine metabolism	KOG3985-Methylthioadenosine phosphorylase MTAP[F]
AFUA_1G12870	30.248238	17.294168	0.806565496742	2.19646646677e-41	1.48012253489e-40	-	AFUA_1G12870	-	GO:0016021	-	-
AFUA_5G03030	17.297871	10.307013000000001	0.7469681873280001	2.39673315433e-41	1.61389383216e-40	-	AFUA_5G03030	-	GO:0003677;GO:0005634;GO:0006351;GO:0006357;GO:0008270;GO:0000978;GO:0000981;GO:0000982	-	-
AFUA_4G08780	34.465717	19.552971	0.817774192175	2.56942149302e-41	1.7289126347399998e-40	-	AFUA_4G08780	-	GO:0016021	-	-
AFUA_3G07990	9.229194999999999	2.789612	1.72614034162	2.61012390686e-41	1.7550175721400002e-40	up	AFUA_3G07990	-	GO:0015179;GO:0015220;GO:0015297;GO:0015871;GO:0016021;GO:0031460;GO:0034228;GO:0034229;GO:1900749;GO:1901235;GO:0005886;GO:0005887;GO:0015171	-	KOG1289-Amino acid transporters[E]
AFUA_3G14090	60.019478	42.909283	0.484140977289	2.65855497155e-41	1.7862772637299997e-40	-	AFUA_3G14090	-	-	-	-
AFUA_5G11810	11.094214	14.62437	-0.39856701702299996	2.70649450612e-41	1.8171613368900002e-40	-	AFUA_5G11810	-	GO:0070789;GO:0005737;GO:0005868;GO:0005874;GO:0007018;GO:0007097;GO:0008017;GO:0008569;GO:0015631;GO:0016887;GO:0030286;GO:0030428;GO:0001411;GO:0031122;GO:0003777;GO:0047496;GO:0005524	K10413-ko04145 Phagosome;ko04962 Vasopressin-regulated water reabsorption;ko05132 Salmonella infection	KOG3595-Dyneins, heavy chain[Z]
AFUA_2G02820	225.35379	149.523148	0.5918228650680001	2.83196645202e-41	1.90001830837e-40	-	AFUA_2G02820	-	GO:0046872	-	KOG3399-Predicted Yippee-type zinc-binding protein[R]
AFUA_2G04860	13.911681	7.553113000000001	0.881153480692	3.2731783476999996e-41	2.1944360299e-40	-	AFUA_2G04860	-	GO:0003697;GO:0005634;GO:0005737;GO:0006289;GO:0006298;GO:0071942;GO:0072686;GO:0000109;GO:0000111;GO:0003684	K10838-ko03420 Nucleotide excision repair	KOG2179-Nucleotide excision repair complex XPC-HR23B, subunit XPC/DPB11[L]
AFUA_1G09840	80.319435	59.38685600000001	0.43560546389399996	3.78575484126e-41	2.5362353212400003e-40	-	AFUA_1G09840	-	GO:0005759;GO:0030150;GO:0051087;GO:0001405;GO:0005524;GO:0005743	-	KOG2580-Mitochondrial import inner membrane translocase, subunit TIM44[U]
AFUA_8G01800	22.251205	42.268169	-0.9256881516850001	3.80537929717e-41	2.54752846767e-40	-	AFUA_8G01800	-	GO:0005759;GO:0008097;GO:0016226;GO:0016740;GO:0016783;GO:0030855;GO:0035928;GO:0051029;GO:0070062;GO:0070221;GO:0004792;GO:0005615;GO:0005743	K01011-ko00920 Sulfur metabolism;ko00270 Cysteine and methionine metabolism;ko04122 Sulfur relay system	KOG1529-Mercaptopyruvate sulfurtransferase/thiosulfate sulfurtransferase[V]
AFUA_4G10800	2519.302002	2770.316406	-0.137026684245	3.87596198483e-41	2.59289462721e-40	-	AFUA_4G10800	-	GO:0005840;GO:0006364;GO:0006412;GO:0022627;GO:0042254;GO:0042274;GO:0002181;GO:0003735;GO:0005829	K02991-ko03010 Ribosome;ko04066 HIF-1 signaling pathway;ko04151 PI3K-Akt signaling pathway;ko04150 mTOR signaling pathway;ko04910 Insulin signaling pathway;ko05205 Proteoglycans in cancer;ko01521 EGFR tyrosine kinase inhibitor resistance	KOG1646-40S ribosomal protein S6[J]
AFUA_2G08250	26.222702	13.240338000000001	0.985876397414	4.97449895068e-41	3.3253640407400003e-40	-	AFUA_2G08250	-	GO:0046168;GO:0051287;GO:0004367;GO:0005975;GO:0009331	K00006-ko00564 Glycerophospholipid metabolism;ko04011 MAPK signaling pathway - yeast	KOG2711-Glycerol-3-phosphate dehydrogenase/dihydroxyacetone 3-phosphate reductase[C]
AFUA_5G05460	145.435822	104.159111	0.481593620054	5.45633624789e-41	3.6448167751699994e-40	-	AFUA_5G05460	-	GO:0008655;GO:0016757;GO:0044206;GO:0004845;GO:0005525;GO:0005622	K00761-ko00240 Pyrimidine metabolism	KOG4203-Armadillo/beta-Catenin/plakoglobin[TZ]
AFUA_5G03910	28.283678000000002	16.114925	0.811572265917	5.506776507410001e-41	3.67584320165e-40	-	AFUA_5G03910	-	GO:0005741;GO:0006412;GO:0008053;GO:0016021;GO:1990626;GO:0000002;GO:0003735;GO:0005739	-	-
AFUA_6G04190	18.615339000000002	10.902356	0.7718519538359999	6.28340247707e-41	4.191211579809999e-40	-	AFUA_6G04190	-	GO:0006357;GO:0043234;GO:0005634;GO:0005737;GO:0005829	-	-
AFUA_3G03930	3.8951290000000003	0.267522	3.86394166536	6.350980620369999e-41	4.233220609009999e-40	-	AFUA_3G03930	-	GO:0016705;GO:0020037;GO:0004497;GO:0005506;GO:0009399	-	KOG0159-Cytochrome P450 CYP11/CYP12/CYP24/CYP27 subfamilies[Q]
AFUA_7G01240	49.636471	33.411526	0.5710546717580001	7.094294710369999e-41	4.72525201223e-40	-	AFUA_7G01240	-	GO:0003993;GO:0005576;GO:0016158	K01083-ko00562 Inositol phosphate metabolism	KOG1382-Multiple inositol polyphosphate phosphatase[R]
AFUA_7G01310	34.023438	22.680269	0.585091178292	8.06822122444e-41	5.37006336738e-40	-	AFUA_7G01310	-	GO:0001077;GO:0001085;GO:0001133;GO:0003677;GO:0005634;GO:0006012;GO:0006351;GO:0008270;GO:0000435;GO:0000978;GO:0000981	-	-
AFUA_5G04360	29.112416999999997	17.185732	0.760423318884	8.080576603409999e-41	5.3744008406399995e-40	-	AFUA_5G04360	-	GO:0015786;GO:0016021;GO:0035436;GO:0071917;GO:0089721;GO:1990536;GO:0005783;GO:0005793;GO:0005794	-	KOG1441-Glucose-6-phosphate/phosphate and phosphoenolpyruvate/phosphate antiporter[GE]
AFUA_5G03850	51.879909999999995	30.936413	0.7458700472509999	8.35423156453e-41	5.55239722393e-40	-	AFUA_5G03850	-	GO:0005576;GO:0005975;GO:0006032;GO:0008061;GO:0000272;GO:0004553;GO:0004568	K01183-ko00520 Amino sugar and nucleotide sugar metabolism	-
AFUA_2G03480	12.330869999999999	6.27992	0.973456506318	8.406717908159999e-41	5.583249519809999e-40	-	AFUA_2G03480	-	-	-	-
AFUA_1G05770	5.466857	1.7271729999999998	1.6622990428100002	8.44466596518e-41	5.604408811059999e-40	up	AFUA_1G05770	-	GO:0102483;GO:0005576;GO:0008422;GO:0030245	K05349-ko00500 Starch and sucrose metabolism;ko00460 Cyanoamino acid metabolism;ko00940 Phenylpropanoid biosynthesis	-
AFUA_1G10355	315.052887	212.349152	0.569155682503	1.0880654217e-40	7.2158805523799995e-40	-	AFUA_1G10355	-	GO:0006508;GO:0008541;GO:0043248;GO:0000502;GO:0000724;GO:0006406	K10881-ko03050 Proteasome;ko03440 Homologous recombination;ko05169 Epstein-Barr virus infection	-
AFUA_3G08580	335.792145	246.09452799999997	0.448355903191	1.2922331715e-40	8.56371946988e-40	-	AFUA_3G08580	-	GO:0003697;GO:0003723;GO:0005739;GO:0006970;GO:0009409;GO:0009414;GO:0009651;GO:1900864;GO:0000166;GO:0003676;GO:0003690	-	KOG4205-RNA-binding protein musashi/mRNA cleavage and polyadenylation factor I complex, subunit HRP1[A]
AFUA_2G02350	22.884331	14.694979	0.6390368195480001	1.32623315166e-40	8.78271666263e-40	-	AFUA_2G02350	-	GO:0003677	-	KOG0051-RNA polymerase I termination factor, Myb superfamily[K]
AFUA_2G15010	46.786633	57.311068999999996	-0.29271739762	1.37802365486e-40	9.119128499600001e-40	-	AFUA_2G15010	-	GO:0005622;GO:0005634;GO:0005737;GO:0005829;GO:0007165;GO:0018105;GO:0035556;GO:0045842;GO:0000160;GO:0004674;GO:0005524	K12767-ko04113 Meiosis - yeast;ko04213 Longevity regulating pathway - multiple species	KOG0605-NDR and related serine/threonine kinases[R]
AFUA_2G13780	45.226310999999995	58.447701	-0.36998395480999996	1.4336193116899999e-40	9.48021965815e-40	-	AFUA_2G13780	-	GO:0005686;GO:0071004;GO:0071013;GO:0000245;GO:0003729;GO:0005634	K12828-ko03040 Spliceosome	KOG0213-Splicing factor 3b, subunit 1[A]
AFUA_2G08775	18.605043	9.928621000000001	0.90602846597	1.5579875477399999e-40	1.0295244348099998e-39	-	AFUA_2G08775	-	-	-	-
AFUA_2G10920	126.698792	91.913071	0.463060821738	1.56556406794e-40	1.0337888985199999e-39	-	AFUA_2G10920	-	GO:0006635;GO:0008152;GO:0016853;GO:0004300;GO:0005739;GO:0005759	K07511-ko01200 Carbon metabolism;ko01212 Fatty acid metabolism;ko00640 Propanoate metabolism;ko00650 Butanoate metabolism;ko00062 Fatty acid elongation;ko00071 Fatty acid degradation;ko00280 Valine, leucine and isoleucine degradation;ko00310 Lysine degradation;ko00380 Tryptophan metabolism;ko00410 beta-Alanine metabolism;ko00627 Aminobenzoate degradation;ko00930 Caprolactam degradation	KOG1680-Enoyl-CoA hydratase[I]
AFUA_5G05560	91.76046	55.334056999999994	0.729704920045	1.75659720195e-40	1.15910231139e-39	-	AFUA_5G05560	-	GO:0009117;GO:0009204;GO:0046872;GO:0047429;GO:0000166;GO:0005634;GO:0005737	K01519-ko00230 Purine metabolism;ko00240 Pyrimidine metabolism;ko00983 Drug metabolism - other enzymes	KOG3222-Inosine triphosphate pyrophosphatase[F]
AFUA_4G11510	113.111092	148.857986	-0.3961962109	1.87715981442e-40	1.2377690610100001e-39	-	AFUA_4G11510	-	GO:0007049;GO:0009058;GO:0009272;GO:0009298;GO:0016779;GO:0051286;GO:0070590;GO:0004475;GO:0005525;GO:0005829	K00966-ko00051 Fructose and mannose metabolism;ko00520 Amino sugar and nucleotide sugar metabolism	KOG1322-GDP-mannose pyrophosphorylase/mannose-1-phosphate guanylyltransferase[M]
AFUA_6G13520	33.869919	19.850937	0.770797429846	1.8896556272e-40	1.2451166820599997e-39	-	AFUA_6G13520	-	GO:0004834;GO:0005737;GO:0030170	K01694-ko01230 Biosynthesis of amino acids;ko00260 Glycine, serine and threonine metabolism;ko00400 Phenylalanine, tyrosine and tryptophan biosynthesis	KOG1395-Tryptophan synthase beta chain[E]
AFUA_8G00420	5.0903529999999995	1.057909	2.26655017216	1.9450275467599998e-40	1.28068516223e-39	up	AFUA_8G00420	-	GO:1900790;GO:1900851;GO:1902086;GO:1902092;GO:0000981;GO:0005634;GO:0008270	-	-
AFUA_1G10930	637.69873	724.9193730000001	-0.184945536566	2.05730267637e-40	1.3536433978599998e-39	-	AFUA_1G10930	-	GO:0008519;GO:0015200;GO:0015398;GO:0016021;GO:0019740;GO:0072488;GO:0072489;GO:0001403;GO:0005794;GO:0005887	-	KOG0682-Ammonia permease[P]
AFUA_6G04070	19.404245	8.815429	1.13826961572	2.17767349345e-40	1.43182032194e-39	up	AFUA_6G04070	-	GO:0005739;GO:0016021;GO:0031966	-	KOG3156-Uncharacterized membrane protein[S]
AFUA_2G11350	17.180418	7.2402940000000005	1.2466449519	2.59885781551e-40	1.70752934987e-39	up	AFUA_2G11350	-	GO:0008152;GO:0016747;GO:0003988;GO:0005777;GO:0006631	-	KOG1389-3-oxoacyl CoA thiolase[I]
AFUA_6G00430	18.455976	4.630506	1.9948462749	2.7159196927e-40	1.7831698125e-39	up	AFUA_6G00430	-	GO:0005576	-	-
AFUA_1G07660	16.84861	9.490926	0.828008816385	3.12061026895e-40	2.04741393626e-39	-	AFUA_1G07660	-	-	-	-
AFUA_1G15500	32.186572999999996	19.770578	0.703103927573	3.5449129625300002e-40	2.32413987323e-39	-	AFUA_1G15500	-	GO:0005739;GO:0005743;GO:0019898;GO:0031314;GO:0032543;GO:0043022;GO:0000287;GO:0003924;GO:0005525	-	KOG1489-Predicted GTP-binding protein (ODN superfamily)[R]
AFUA_5G03080	251.810669	308.14263900000003	-0.291258917912	3.5681386865199994e-40	2.33770224978e-39	-	AFUA_5G03080	-	GO:0005940;GO:0031105;GO:0032153;GO:0034613;GO:0000281;GO:0005525;GO:0005829	-	KOG2655-Septin family protein (P-loop GTPase)[DZU]
AFUA_1G07720	78.550064	63.966164	0.296303482397	4.0010834832599995e-40	2.61948602158e-39	-	AFUA_1G07720	-	GO:0006351;GO:0006355;GO:0035101;GO:0044732;GO:0005694;GO:0006260;GO:0006281	-	KOG1189-Global transcriptional regulator, cell division control protein[E]
AFUA_4G09810	274.24121099999996	341.882385	-0.318054706632	4.15049377433e-40	2.7153727926599998e-39	-	AFUA_4G09810	-	GO:0050662;GO:1901006;GO:0003824;GO:0003954;GO:0005739	-	KOG4288-Predicted oxidoreductase[R]
AFUA_8G02720	44.888268	64.75790400000001	-0.528717859727	4.1956856063099995e-40	2.7429890629299997e-39	-	AFUA_8G02720	-	GO:0005737;GO:0005829;GO:0006109;GO:0007039;GO:0007165;GO:0042149;GO:0000122;GO:0000164;GO:0000329	-	-
AFUA_1G13980	19.324154	32.12307	-0.733204522529	4.22056545602e-40	2.75729631105e-39	-	AFUA_1G13980	-	-	-	-
AFUA_6G04660	38.830711	16.223118	1.25914699881	4.4532739706e-40	2.9072614822199996e-39	up	AFUA_6G04660	-	GO:0005634;GO:0000777;GO:0000786;GO:0003677	-	KOG1745-Histones H3 and H4[B]
AFUA_1G03550	29.229988	17.304256	0.756322322993	4.7736280971800005e-40	3.1141918238499996e-39	-	AFUA_1G03550	-	GO:0009082;GO:0009097;GO:0009099;GO:0046872;GO:0051539;GO:0004160;GO:0005739;GO:0006551	K01687-ko01210 2-Oxocarboxylic acid metabolism;ko01230 Biosynthesis of amino acids;ko00290 Valine, leucine and isoleucine biosynthesis;ko00770 Pantothenate and CoA biosynthesis	KOG2448-Dihydroxy-acid dehydratase[E]
AFUA_1G07710	25.499257999999998	12.917783	0.981096776516	5.574390648389999e-40	3.63401316703e-39	-	AFUA_1G07710	-	GO:0006810;GO:0016021;GO:0055085;GO:0003735;GO:0005743;GO:0006412	-	KOG0762-Mitochondrial carrier protein[C]
AFUA_3G05450	153.632568	123.86301399999999	0.310738622892	5.724908926469999e-40	3.7294965794899993e-39	-	AFUA_3G05450	-	GO:0005829;GO:0006751;GO:0016805;GO:0034701;GO:0046872;GO:0070573;GO:0004180;GO:0005634;GO:0005737	K15428-ko00480 Glutathione metabolism	KOG2276-Metalloexopeptidases[E]
AFUA_3G08760	66.015259	44.693489	0.562734859434	6.06339640508e-40	3.9472110260799995e-39	-	AFUA_3G08760	-	GO:0052905;GO:0005634;GO:0005737;GO:0008168	-	KOG2967-Uncharacterized conserved protein[S]
AFUA_2G00180	91.160934	67.62440500000001	0.43087171067900004	6.4644012485499995e-40	4.20528717264e-39	-	AFUA_2G00180	-	GO:0015188;GO:0016021;GO:0005302;GO:0005774;GO:0015186	-	KOG1303-Amino acid transporters[E]
AFUA_4G05980	25.162727	15.718637	0.6788121586229999	6.810181681240001e-40	4.42709903784e-39	-	AFUA_4G05980	-	-	-	-
AFUA_2G10320	67.57328000000001	83.810265	-0.310674069549	7.221834400119998e-40	4.6913892486299995e-39	-	AFUA_2G10320	-	GO:0030479;GO:0032153;GO:0051286;GO:0005829;GO:0017024;GO:0030036	-	KOG2546-Abl interactor ABI-1, contains SH3 domain[TZ]
AFUA_6G12690	121.433617	94.511414	0.36160738741400006	7.555073430499999e-40	4.904404155689999e-39	-	AFUA_6G12690	-	GO:0071852;GO:0005737;GO:0008526;GO:0015914	-	KOG1470-Phosphatidylinositol transfer protein PDR16 and related proteins[I]
AFUA_8G02050	111.15313	88.70008100000001	0.325541247199	7.84939448814e-40	5.0918728867700006e-39	-	AFUA_8G02050	-	GO:0016757;GO:0000139;GO:0006486;GO:0016021	-	-
AFUA_6G00360	25.774752	13.210028	0.9643250217820001	8.06168428259e-40	5.2259016775600006e-39	-	AFUA_6G00360	-	GO:0050100;GO:0051187	-	-
AFUA_1G12000	56.970856000000005	39.143707	0.541443694184	8.98702540454e-40	5.82164453546e-39	-	AFUA_1G12000	-	GO:0006397;GO:0000166;GO:0003723;GO:0005634	-	KOG0148-Apoptosis-promoting RNA-binding protein TIA-1/TIAR (RRM superfamily)[AJ]
AFUA_2G05410	19.956287	13.274304999999998	0.5882069945049999	1.0709957063599999e-39	6.932851952939999e-39	-	AFUA_2G05410	-	-	-	-
AFUA_2G16670	39.740532	27.658825	0.522871316505	1.10132649538e-39	7.12418158117e-39	-	AFUA_2G16670	-	GO:0005801;GO:0005829;GO:0006886;GO:0006888;GO:0006914;GO:0030008;GO:0030242;GO:0031410;GO:0032258;GO:0034497;GO:0044804;GO:0000045;GO:0051321;GO:0000407;GO:1990072;GO:0005634	-	KOG1938-Protein with predicted involvement in meiosis (GSG1)[D]
AFUA_1G04450	66.630211	92.150269	-0.467811915057	1.1375227605999998e-39	7.353158013579999e-39	-	AFUA_1G04450	-	GO:0019290;GO:0005634;GO:0005829;GO:0016746	-	-
AFUA_2G05940	43.734348	26.104979	0.7444417879	1.24957045937e-39	8.07178672177e-39	-	AFUA_2G05940	-	GO:0005774;GO:0016021	-	-
AFUA_1G14220	262.057068	214.326721	0.290069292759	1.43934644296e-39	9.29115288043e-39	-	AFUA_1G14220	-	GO:0008033;GO:0008168;GO:0008649;GO:0015030;GO:0031167;GO:0031428;GO:0032040;GO:1990258;GO:1990259;GO:0000494;GO:0003723;GO:0006364	K14563-ko03008 Ribosome biogenesis in eukaryotes	KOG1596-Fibrillarin and related nucleolar RNA-binding proteins[A]
AFUA_4G03800	38.966324	24.770004	0.653633735591	1.46091438088e-39	9.423767957919999e-39	-	AFUA_4G03800	-	GO:0020037;GO:0005506;GO:0016020;GO:0016712	-	KOG0157-Cytochrome P450 CYP4/CYP19/CYP26 subfamilies[QI]
AFUA_5G02360	124.55258899999998	153.651047	-0.302902587365	1.57527997607e-39	1.01543782771e-38	-	AFUA_5G02360	-	GO:0005622;GO:0005737;GO:0005794;GO:0006623;GO:0006897;GO:0007031;GO:0030036;GO:0045053;GO:0061025;GO:0003774;GO:0003924;GO:0005525	K17065-ko04668 TNF signaling pathway;ko04139 Regulation of mitophagy - yeast;ko04214 Apoptosis - fly	KOG0446-Vacuolar sorting protein VPS1, dynamin, and related proteins[UR]
AFUA_3G01530	7.5921389999999995	1.978378	1.9401883042099997	1.6795687402e-39	1.0819055460799998e-38	up	AFUA_3G01530	-	GO:0009395;GO:0016021;GO:0016788;GO:0003993;GO:0005576;GO:0008152	K01114-ko00562 Inositol phosphate metabolism;ko00564 Glycerophospholipid metabolism;ko00565 Ether lipid metabolism;ko02024 Quorum sensing;ko04919 Thyroid hormone signaling pathway	-
AFUA_1G02990	21.275024	30.782476000000003	-0.532948520658	2.0280379884599997e-39	1.30546081705e-38	-	AFUA_1G02990	-	GO:0005829;GO:0070647;GO:0080008	-	KOG1310-WD40 repeat protein[R]
AFUA_3G01340	181.646103	123.796104	0.553164502726	2.12990712257e-39	1.3700765243399998e-38	-	AFUA_3G01340	-	GO:0008152;GO:0016846	-	-
AFUA_4G06740	52.9254	34.612209	0.612679248612	2.18008766584e-39	1.40137618464e-38	-	AFUA_4G06740	-	GO:0005739;GO:0005829;GO:0006536;GO:0006730;GO:0008841;GO:0009396;GO:0004326;GO:0005524;GO:0005737	K20457-ko00790 Folate biosynthesis	KOG2525-Folylpolyglutamate synthase[H]
AFUA_8G00590	33.259116999999996	20.761118	0.6798657309880001	2.3892777500999996e-39	1.5347733209799998e-38	-	AFUA_8G00590	-	GO:0016491;GO:0046872;GO:0006629;GO:0006665;GO:0016021	-	KOG4232-Delta 6-fatty acid desaturase/delta-8 sphingolipid desaturase[I]
AFUA_3G08625	111.02832	30.622428999999997	1.8582670834000001	2.43221003367e-39	1.56126174058e-38	up	AFUA_3G08625	-	-	-	-
AFUA_5G03710	53.167033999999994	43.487499	0.289931245163	2.51452845167e-39	1.6129780068e-38	-	AFUA_5G03710	-	-	-	-
AFUA_8G00680	31.201296000000003	19.670229	0.665592201665	2.5386110757699996e-39	1.62729212761e-38	-	AFUA_8G00680	-	GO:0016740;GO:0016760;GO:0030244;GO:0035438;GO:0005886;GO:0006011;GO:0016021	-	-
AFUA_5G05610	110.731857	66.574112	0.734037152702	2.7718384299899998e-39	1.7755582984e-38	-	AFUA_5G05610	-	GO:0045292;GO:0000398;GO:0005681;GO:0005684	K12873-ko03040 Spliceosome	KOG3404-G10 protein/predicted nuclear transcription regulator[K]
AFUA_5G03360	27.726447999999998	14.728817999999999	0.912621148856	3.275932584389999e-39	2.0970069151099997e-38	-	AFUA_5G03360	-	GO:0005829;GO:0006734;GO:0016787;GO:0046872;GO:0000210;GO:0005634;GO:0005737	K03426-ko00760 Nicotinate and nicotinamide metabolism;ko04146 Peroxisome	KOG3084-NADH pyrophosphatase I of the Nudix family of hydrolases[L]
AFUA_6G11410	19.392758999999998	11.411108	0.765079187922	3.2836004235899995e-39	2.1004546142599996e-38	-	AFUA_6G11410	-	GO:0006303;GO:0007131;GO:0008408;GO:0030145;GO:0030870;GO:0031573;GO:0034613;GO:0035861;GO:0051321;GO:0000729;GO:0004519;GO:0006302	K10865-ko03440 Homologous recombination;ko03450 Non-homologous end-joining	KOG2310-DNA repair exonuclease MRE11[L]
AFUA_8G01330	12.339258000000001	2.376795	2.3761662626700004	3.3110443015399997e-39	2.1165390830400002e-38	up	AFUA_8G01330	-	-	-	-
AFUA_8G02140	11.402424	5.579343	1.03117340285	3.8966758286300003e-39	2.48916731454e-38	up	AFUA_8G02140	-	GO:0045199;GO:0016529;GO:0005737;GO:0045211;GO:0016740;GO:0005829;GO:0051117;GO:0019899;GO:0005856;GO:0005886;GO:0005975;GO:0006887;GO:0006888;GO:0030018;GO:0007010;GO:0030507;GO:0007165;GO:0030673;GO:0008093;GO:0031225;GO:0010638;GO:0005198;GO:0031430;GO:0014731;GO:0005200;GO:0042383;GO:0016323;GO:0005634	-	KOG4177-Ankyrin[M]
AFUA_6G14180	32.919193	19.340519	0.767302459294	3.9342380829499994e-39	2.51141897042e-38	-	AFUA_6G14180	-	GO:0016021;GO:0016757;GO:0004578;GO:0005789;GO:0006486	K03842-ko00510 N-Glycan biosynthesis;ko00513 Various types of N-glycan biosynthesis	KOG2941-Beta-1,4-mannosyltransferase[O]
AFUA_7G05330	21.063285999999998	12.294641	0.776700913806	4.15133357071e-39	2.64816531659e-38	-	AFUA_7G05330	-	-	-	-
AFUA_1G04750	124.258949	160.948257	-0.373247196215	4.40518819127e-39	2.80815493772e-38	-	AFUA_1G04750	-	GO:0005634;GO:0005737;GO:0007049;GO:0016239;GO:0016538;GO:0031106;GO:0032878;GO:0051301;GO:0000079;GO:0000131;GO:0000307	-	-
AFUA_6G00260	8.860482000000001	2.2178240000000002	1.9982402998599997	4.65892317076e-39	2.9678469056699997e-38	up	AFUA_6G00260	-	GO:0005789;GO:0006646;GO:0008654;GO:0016540;GO:0004609;GO:0005509;GO:0005783	K01613-ko00564 Glycerophospholipid metabolism	KOG2419-Phosphatidylserine decarboxylase[I]
AFUA_1G04910	28.389286	17.542085999999998	0.694526250604	5.17185598613e-39	3.2923191114999995e-38	-	AFUA_1G04910	-	GO:0030337;GO:0003677;GO:0006275;GO:0016021	-	-
AFUA_2G03030	32.708218	39.666637	-0.278272927655	5.4557666389099993e-39	3.47065182524e-38	-	AFUA_2G03030	-	GO:0071013;GO:0003677;GO:0071222;GO:0004519;GO:0071356;GO:0005634;GO:0005681;GO:0005682;GO:0016020;GO:0016607;GO:0097157;GO:0017070;GO:0030619;GO:0030620;GO:0030623;GO:0000244;GO:0030908;GO:0000386;GO:0070530;GO:0000398	K12856-ko03040 Spliceosome	KOG1795-U5 snRNP spliceosome subunit[A]
AFUA_3G12320	41.817054999999996	26.232086	0.672758925914	6.3397944107e-39	4.0302353280699997e-38	-	AFUA_3G12320	-	GO:0016042;GO:0044255;GO:0055088;GO:0004622;GO:0005811;GO:0016021	-	KOG4372-Predicted alpha/beta hydrolase[R]
AFUA_5G07780	701.6749269999999	788.519287	-0.168343232027	6.35748980675e-39	4.0386952154e-38	-	AFUA_5G07780	-	GO:0005783;GO:0005789;GO:0006696;GO:0016021;GO:0050660;GO:0000329;GO:0004506;GO:0005737	K00511-ko00100 Steroid biosynthesis;ko00909 Sesquiterpenoid and triterpenoid biosynthesis	KOG1298-Squalene monooxygenase[I]
AFUA_3G14430	192.50061000000002	139.452209	0.465092229824	6.42284839089e-39	4.07740134056e-38	-	AFUA_3G14430	-	GO:0005829;GO:0007346;GO:0016874;GO:0019788;GO:0045116;GO:0005524;GO:0005634;GO:0005737	K10579-ko04120 Ubiquitin mediated proteolysis	KOG0420-Ubiquitin-protein ligase[O]
AFUA_1G04590	16.677078	8.851588000000001	0.913858328422	6.76693739381e-39	4.2928779262599997e-38	-	AFUA_1G04590	-	GO:0006338;GO:0006357;GO:0006366;GO:0016573;GO:0000124;GO:0000790;GO:0005634	-	KOG4191-Histone acetyltransferases PCAF/SAGA/ADA, subunit TADA3L/NGG1[B]
AFUA_5G13490	200.781998	138.287903	0.537954964381	7.28838399058e-39	4.6204941207499997e-38	-	AFUA_5G13490	-	GO:0005840;GO:0032543;GO:0003735;GO:0005739;GO:0005762	-	KOG3445-Mitochondrial/chloroplast ribosomal protein 36a[J]
AFUA_6G01910	59.765223999999996	40.332497	0.567363531425	7.50354391615e-39	4.75362159313e-38	-	AFUA_6G01910	-	GO:0003676;GO:0005634;GO:0005737;GO:0005829;GO:0006357;GO:0006874;GO:0019722;GO:0033173;GO:0046872;GO:0071889;GO:0000978;GO:0000982;GO:0001077	-	KOG3576-Ovo and related transcription factors[K]
AFUA_6G11850	1224.411987	1143.908447	0.09811748376229999	7.55329107697e-39	4.78184624233e-38	-	AFUA_6G11850	-	GO:0016491	-	-
AFUA_6G04820	27.56905	18.180775	0.600635855228	7.93672651036e-39	5.02113866171e-38	-	AFUA_6G04820	-	GO:0006541;GO:0008153;GO:0009405;GO:0016833;GO:0046654;GO:0046656;GO:0046820;GO:0005634;GO:0005737;GO:0005829	K13950-ko00790 Folate biosynthesis	KOG1224-Para-aminobenzoate (PABA) synthase ABZ1[J]
AFUA_2G17000	97.306656	112.13472	-0.20462264829399998	7.95815931156e-39	5.031240141680001e-38	-	AFUA_2G17000	-	-	-	KOG1616-Protein involved in Snf1 protein kinase complex assembly[G]
AFUA_1G15120	9.708077000000001	4.789689	1.0192535681700001	8.82294740675e-39	5.574140760409999e-38	up	AFUA_1G15120	-	GO:0003724;GO:0005524;GO:0005634;GO:0006312;GO:0007131;GO:0008340;GO:0010212;GO:0015616;GO:0042493;GO:0000724;GO:0003677;GO:0003678	K10877-ko03440 Homologous recombination	KOG0390-DNA repair protein, SNF2 family[L]
AFUA_2G12450	55.730927	35.468994	0.651919738692	8.887993801999999e-39	5.61138428995e-38	-	AFUA_2G12450	-	GO:0046872;GO:0047445;GO:0004419;GO:0008300;GO:0016829	K01640-ko00650 Butanoate metabolism;ko00072 Synthesis and degradation of ketone bodies;ko00280 Valine, leucine and isoleucine degradation;ko00281 Geraniol degradation;ko04146 Peroxisome	KOG2368-Hydroxymethylglutaryl-CoA lyase[CE]
AFUA_7G06650	42.406033	23.50038	0.8515854427089999	1.0864492030500001e-38	6.854533868469999e-38	-	AFUA_7G06650	-	GO:0016787	-	-
AFUA_2G04920	23.617359	32.227409	-0.448440559061	1.11398899387e-38	7.02347170448e-38	-	AFUA_2G04920	-	GO:0034399;GO:0051028;GO:0005643;GO:0015031;GO:0031965	-	KOG3630-Nuclear pore complex, Nup214/CAN component[YU]
AFUA_5G09580	11.597353	0.807044	3.84500441817	1.1826612715299997e-38	7.451332651919999e-38	up	AFUA_5G09580	-	GO:0030435;GO:0048315;GO:0071555;GO:0005199;GO:0005576;GO:0009277	-	-
AFUA_3G08720	34.19677	21.205114000000002	0.689447825172	1.44962254979e-38	9.12706947385e-38	-	AFUA_3G08720	-	-	-	-
AFUA_6G07580	18.762138	11.513475999999999	0.704500777412	1.45230142891e-38	9.137686024000001e-38	-	AFUA_6G07580	-	GO:0005737;GO:0009088	-	KOG2676-Uncharacterized conserved protein[S]
AFUA_5G08240	87.11219	54.282332999999994	0.682391888078	1.49322087585e-38	9.388728252879999e-38	-	AFUA_5G08240	-	GO:0046872;GO:0047631;GO:0005739;GO:0016787;GO:0019693	K01515-ko00230 Purine metabolism	KOG3041-Nucleoside diphosphate-sugar hydrolase of the MutT (NUDIX) family[L]
AFUA_5G10050	7.031480999999999	1.958316	1.84421500627	1.68038692534e-38	1.05583355957e-37	up	AFUA_5G10050	-	GO:0006691;GO:0006954;GO:0016705;GO:0020037;GO:0070330;GO:0004497;GO:0005506;GO:0005789	-	KOG0158-Cytochrome P450 CYP3/CYP5/CYP6/CYP9 subfamilies[Q]
AFUA_3G07980	116.96106	152.27652	-0.38066521386200003	1.78311575074e-38	1.11961667705e-37	-	AFUA_3G07980	-	GO:0016491;GO:0045122	-	-
AFUA_3G07820	180.865555	224.35675	-0.31087691001999995	1.98307551382e-38	1.2443224338599998e-37	-	AFUA_3G07820	-	GO:0006511;GO:0008540;GO:0016787;GO:0016887;GO:0017025;GO:0030163;GO:0030433;GO:0031595;GO:0031597;GO:0036402;GO:0045732;GO:0000502;GO:0045899;GO:0005524;GO:0070682;GO:0005737	K03061-ko03050 Proteasome;ko05169 Epstein-Barr virus infection	KOG0729-26S proteasome regulatory complex, ATPase RPT1[O]
AFUA_6G07950	12.078864999999999	6.127092	0.979210478003	2.0796439028299997e-38	1.30402739275e-37	-	AFUA_6G07950	-	GO:0005634;GO:0006338;GO:0006351;GO:0006808;GO:0008270;GO:0016584;GO:0042128;GO:0044212;GO:0000981;GO:0003677;GO:0003700	-	-
AFUA_6G09060	121.892448	86.231369	0.499324055369	2.15064016398e-38	1.3476271415599998e-37	-	AFUA_6G09060	-	GO:0005840;GO:0006412;GO:0019843;GO:0032543;GO:0003723;GO:0003735;GO:0005762	K02933-ko03010 Ribosome	KOG3254-Mitochondrial/chloroplast ribosomal protein L6[J]
AFUA_6G12830	69.475494	88.036392	-0.341595832764	2.197172379e-38	1.3758484182799999e-37	-	AFUA_6G12830	-	GO:0006886;GO:0006888;GO:0008270;GO:0030127;GO:0070971;GO:0000139;GO:0005789;GO:0005829	K14007-ko04141 Protein processing in endoplasmic reticulum	KOG1985-Vesicle coat complex COPII, subunit SEC24/subunit SFB2[U]
AFUA_5G14490	17.528044	8.720594	1.0071666988899999	2.55536770319e-38	1.59905912358e-37	up	AFUA_5G14490	-	GO:0055085;GO:0005783;GO:0016021;GO:0022857	-	KOG2615-Permease of the major facilitator superfamily[R]
AFUA_6G02810	25.685402	8.608514999999999	1.57711235928	2.7850464946299994e-38	1.74160006678e-37	up	AFUA_6G02810	-	GO:0005375;GO:0016021	-	-
AFUA_4G10440	210.67320299999997	163.014374	0.37000763780199997	2.95802824237e-38	1.8485166307599997e-37	-	AFUA_4G10440	-	GO:0016021	-	-
AFUA_1G16480	126.140297	165.33016999999998	-0.390320781268	3.4495320808399997e-38	2.1542023611999996e-37	-	AFUA_1G16480	-	GO:0003993;GO:0005739	K01078-ko00627 Aminobenzoate degradation;ko05152 Tuberculosis	KOG3720-Lysosomal & prostatic acid phosphatases[I]
AFUA_5G07330	25.866979999999998	15.547652	0.734414905935	3.4884154700499996e-38	2.17700775605e-37	-	AFUA_5G07330	-	GO:0031225;GO:0004185;GO:0005886;GO:0009405	-	KOG1282-Serine carboxypeptidases (lysosomal cathepsin A)[OE]
AFUA_2G02080	67.842979	39.16581	0.792604724851	3.6186470849800003e-38	2.2567511122800002e-37	-	AFUA_2G02080	-	GO:0003676;GO:0046872	-	-
AFUA_1G01870	148.581146	108.769112	0.44998213713	3.75629060928e-38	2.34100575886e-37	-	AFUA_1G01870	-	GO:0005743;GO:0015031;GO:0016021	-	-
AFUA_7G06380	9.783122	3.720477	1.39480733278	3.9604435821899995e-38	2.46656855034e-37	up	AFUA_7G06380	-	GO:0043896;GO:0004558;GO:0005975;GO:0032450	K01182-ko00052 Galactose metabolism;ko00500 Starch and sucrose metabolism	KOG0471-Alpha-amylase[G]
AFUA_6G00600	36.571884000000004	14.359281	1.34875143687	4.03635491299e-38	2.5121465161699997e-37	up	AFUA_6G00600	-	-	-	-
AFUA_5G05880	60.867259999999995	41.427036	0.555093820115	4.1161488242099997e-38	2.56007769776e-37	-	AFUA_5G05880	-	GO:0008152;GO:0008654;GO:0016021;GO:0016411;GO:0016746;GO:0005737;GO:0005783;GO:0005789	-	KOG1505-Lysophosphatidic acid acyltransferase LPAAT and related acyltransferases[I]
AFUA_4G05950	350.39977999999996	272.713531	0.36161558611100003	4.2154067075699996e-38	2.6200417787399996e-37	-	AFUA_4G05950	-	GO:0015035;GO:0045454;GO:0046872;GO:0051537;GO:0005623;GO:0005759;GO:0009055	-	KOG0911-Glutaredoxin-related protein[O]
AFUA_1G07280	66.08968399999999	92.147171	-0.47951477681599997	4.4158804586099997e-38	2.7427921471999998e-37	-	AFUA_1G07280	-	-	-	-
AFUA_5G01490	76.750137	45.108115999999995	0.766782294462	4.43054104025e-38	2.7500425000299998e-37	-	AFUA_5G01490	-	-	-	-
AFUA_3G09140	23.047384	11.538986999999999	0.998086430125	4.59283390813e-38	2.84885688169e-37	-	AFUA_3G09140	-	GO:0031222;GO:0031225;GO:0045493;GO:0046558;GO:0004553;GO:0005886;GO:0005975	-	-
AFUA_6G13660	38.278633	49.811031	-0.37992596308300003	4.59479485883e-38	2.8481539848799995e-37	-	AFUA_6G13660	-	GO:0005634;GO:0005737;GO:0032133;GO:0072686;GO:0000070;GO:0000281;GO:0000941	-	-
AFUA_2G10400	13.995572	6.666714999999999	1.06992249238	5.0013680072e-38	3.0980883247799997e-37	up	AFUA_2G10400	-	GO:0006351;GO:0008270;GO:0042128;GO:0000981;GO:0003677;GO:0005634	-	-
AFUA_8G04120	15.600595000000002	7.441984	1.0678418600700001	5.839746623989999e-38	3.61498773866e-37	up	AFUA_8G04120	-	GO:0031225;GO:0004185;GO:0005886;GO:0009405	-	KOG1282-Serine carboxypeptidases (lysosomal cathepsin A)[OE]
AFUA_3G13180	28.891258	14.088632999999998	1.03610138815	6.97834598781e-38	4.3169136302299995e-37	up	AFUA_3G13180	-	-	-	-
AFUA_6G09315	146.140518	108.58532	0.428527152421	7.14855468018e-38	4.41923746347e-37	-	AFUA_6G09315	-	GO:0005576;GO:0008061;GO:0009405	-	-
AFUA_2G03220	391.035065	337.145294	0.21392752293499998	7.516047328099999e-38	4.643303064100001e-37	-	AFUA_2G03220	-	GO:0070062;GO:0005743;GO:0006915;GO:0016021	-	KOG1630-Growth hormone-induced protein and related proteins[T]
AFUA_5G01350	10.383538	4.0457019999999995	1.3598361370299998	7.7367565245e-38	4.77644827687e-37	up	AFUA_5G01350	-	GO:0005886;GO:0015606;GO:0016021;GO:0055085;GO:1903710;GO:1903711;GO:0000297;GO:0005783;GO:0005794	-	KOG0255-Synaptic vesicle transporter SVOP and related transporters (major facilitator superfamily)[R]
AFUA_8G06390	30.081169	14.562428	1.0466097166600001	8.09830750243e-38	4.99630834851e-37	up	AFUA_8G06390	-	-	-	-
AFUA_3G07310	524.729004	618.053955	-0.23616025224800002	9.08697299353e-38	5.60251750874e-37	-	AFUA_3G07310	-	-	-	-
AFUA_4G12490	31.573862	21.344667	0.564855081505	1.0344625603399999e-37	6.373646497969999e-37	-	AFUA_4G12490	-	GO:0032511;GO:0005085;GO:0005829;GO:0006895	-	KOG2319-Vacuolar assembly/sorting protein VPS9[U]
AFUA_6G06850	14.853207999999999	6.8991169999999995	1.10629092632	1.04135266361e-37	6.4118068685699995e-37	up	AFUA_6G06850	-	GO:0016021	-	KOG4249-Uncharacterized conserved protein[S]
AFUA_4G07590	123.085701	96.814766	0.346364165663	1.0464327519899999e-37	6.438779065559999e-37	-	AFUA_4G07590	-	GO:0019236;GO:0030176;GO:0046872;GO:0071432;GO:0071586;GO:0004222;GO:0005637;GO:0016021	K06013-ko00900 Terpenoid backbone biosynthesis	KOG2719-Metalloprotease[R]
AFUA_6G04880	37.107975	25.447733	0.544192134445	1.2427176479499999e-37	7.6414268199e-37	-	AFUA_6G04880	-	GO:0016021	-	-
AFUA_6G00520	31.482967	18.184856	0.7918340073010001	1.3521364455499999e-37	8.30868890605e-37	-	AFUA_6G00520	-	GO:0016021	-	KOG2246-Galactosyltransferases[G]
AFUA_4G07200	10.722911999999999	5.092238	1.07432499452	1.3938930388699998e-37	8.5595633241e-37	up	AFUA_4G07200	-	GO:0016021	-	-
AFUA_2G09960	612.8417360000001	680.757324	-0.151626047121	1.4627351636999998e-37	8.97631812122e-37	-	AFUA_2G09960	-	GO:0009847;GO:0071470;GO:0005524;GO:0005739;GO:0006457	K04043-ko03018 RNA degradation;ko04212 Longevity regulating pathway - worm;ko05152 Tuberculosis	KOG0102-Molecular chaperones mortalin/PBP74/GRP75, HSP70 superfamily[O]
AFUA_1G02780	50.838161	32.471817	0.6467237291560001	1.94829399986e-37	1.1948065468799999e-36	-	AFUA_1G02780	-	GO:0005794;GO:0006528;GO:0006530;GO:0006531;GO:0009986;GO:0004067;GO:0005576;GO:0005618	K01424-ko00250 Alanine, aspartate and glutamate metabolism;ko00460 Cyanoamino acid metabolism	KOG0503-Asparaginase[E]
AFUA_2G10100	3412.116211	3806.3000490000004	-0.157722509841	1.9879520831e-37	1.2183155076499999e-36	-	AFUA_2G10100	-	GO:0003735;GO:0005840;GO:0006414	K02943-ko03010 Ribosome	KOG3449-60S acidic ribosomal protein P2[J]
AFUA_4G11140	9.956707000000002	3.9302599999999996	1.3410439212	2.34774681593e-37	1.43785824622e-36	up	AFUA_4G11140	-	GO:0005634;GO:0005654;GO:0006260;GO:0006281;GO:0019985;GO:0042276;GO:0043231;GO:0046872;GO:0003684;GO:0003887;GO:0005622	-	KOG2095-DNA polymerase iota/DNA damage inducible protein[L]
AFUA_4G06300	27.364908000000003	14.322163	0.934077614651	2.34855976121e-37	1.43739977406e-36	-	AFUA_4G06300	-	GO:0016021	-	-
AFUA_1G16630	18.279486	7.286106	1.3270056148799998	2.3622455415999995e-37	1.44481529637e-36	up	AFUA_1G16630	-	GO:0016491;GO:0005739;GO:0005777;GO:0016020	-	KOG0725-Reductases with broad range of substrate specificities[R]
AFUA_4G10540	125.573692	151.62913500000002	-0.272012741179	2.57917120042e-37	1.5764456108799996e-36	-	AFUA_4G10540	-	GO:0001094;GO:0003682;GO:0006281;GO:0006338;GO:0009301;GO:0030435;GO:0031452;GO:0031938;GO:0070577;GO:0090054;GO:1900051;GO:0000790;GO:0000812;GO:0001047	-	KOG1474-Transcription initiation factor TFIID, subunit BDF1 and related bromodomain proteins[K]
AFUA_6G02470	554.422058	623.08374	-0.16844141174199997	3.0094549723e-37	1.83822382349e-36	-	AFUA_6G02470	-	GO:0005829;GO:0006099;GO:0006106;GO:0006108;GO:0045239;GO:0051262;GO:0004333;GO:0005739;GO:0005759	K01679-ko01200 Carbon metabolism;ko00020 Citrate cycle (TCA cycle);ko00620 Pyruvate metabolism;ko00720 Carbon fixation pathways in prokaryotes;ko05200 Pathways in cancer;ko05211 Renal cell carcinoma	KOG1317-Fumarase[C]
AFUA_3G03370	121.30603	80.77108	0.586740532046	3.27614796152e-37	1.9997972139099995e-36	-	AFUA_3G03370	-	-	-	-
AFUA_2G06020	18.376846	10.975389	0.7436171055290001	3.3812028487699997e-37	2.0625561446599998e-36	-	AFUA_2G06020	-	GO:0005739;GO:0016021	-	-
AFUA_1G11940	158.184814	122.279518	0.37142833483300003	3.4058670845499995e-37	2.0762255969099998e-36	-	AFUA_1G11940	-	GO:0015934;GO:0019843;GO:0003735;GO:0005730;GO:0006412	K02876-ko03010 Ribosome	KOG0846-Mitochondrial/chloroplast ribosomal protein L15/L10[J]
AFUA_3G10600	164.386459	111.81653600000001	0.555957907782	3.4834053512799997e-37	2.1220877735599998e-36	-	AFUA_3G10600	-	GO:0000139;GO:0016021	-	-
AFUA_2G13690	392.875671	497.999725	-0.342072114591	3.5607761193199996e-37	2.1677873133799998e-36	-	AFUA_2G13690	-	GO:0005737;GO:0031625;GO:0043161;GO:0061630;GO:0000209;GO:0005524;GO:0005634	K10688-ko04120 Ubiquitin mediated proteolysis	KOG0427-Ubiquitin conjugating enzyme[O]
AFUA_3G04060	89.045723	56.498821	0.656325556052	3.69881763253e-37	2.2503381564699998e-36	-	AFUA_3G04060	-	GO:0010008;GO:0032511;GO:0045324;GO:0005737;GO:0005770;GO:0006623	K12197-ko04144 Endocytosis	KOG3232-Vacuolar assembly/sorting protein DID2[U]
AFUA_3G14500	39.949841	28.849894	0.469623743107	3.7556658719699996e-37	2.28341508266e-36	-	AFUA_3G14500	-	GO:0016491;GO:0035511;GO:0043734;GO:0051747;GO:0005634;GO:0006307;GO:0008198	-	-
AFUA_4G10690	191.32254	251.960083	-0.397188341786	4.1652108758e-37	2.53074363774e-36	-	AFUA_4G10690	-	GO:0008198;GO:0009102;GO:0016226;GO:0051536;GO:0051537;GO:0051539;GO:0097428;GO:0005198;GO:0005506;GO:0005759	-	KOG1120-Fe-S cluster biosynthesis protein ISA1 (contains a HesB-like domain)[P]
AFUA_2G15910	35.627869	21.614151	0.721030025985	4.323285340929999e-37	2.62505551209e-36	-	AFUA_2G15910	-	GO:0000136;GO:0000137;GO:0005789;GO:0006487;GO:0000009;GO:0000030;GO:0000032	K05533-ko00513 Various types of N-glycan biosynthesis	-
AFUA_5G11830	171.823364	118.523872	0.535748560044	4.71250350876e-37	2.8594986683e-36	-	AFUA_5G11830	-	GO:0005840;GO:0006412;GO:0019843;GO:0032543;GO:0000027;GO:0003735;GO:0005762	K02867-ko03010 Ribosome	KOG3257-Mitochondrial/chloroplast ribosomal protein L11[J]
AFUA_2G01070	50.499446999999996	30.115839	0.745745137895	4.75265995289e-37	2.8819654062199997e-36	-	AFUA_2G01070	-	GO:0005789;GO:0006506;GO:0016021	K05287-ko00563 Glycosylphosphatidylinositol(GPI)-anchor biosynthesis	KOG3144-Ethanolamine-P-transferase GPI11/PIG-F, involved in glycosylphosphatidylinositol anchor biosynthesis[MO]
AFUA_2G03760	74.704346	49.19083	0.60280277773	4.915824635899999e-37	2.978944422209999e-36	-	AFUA_2G03760	-	GO:0005847;GO:0006397;GO:1902340;GO:0004721;GO:0005634;GO:0005829	K15544-ko03015 mRNA surveillance pathway	KOG2424-Protein involved in transcription start site selection[K]
AFUA_6G04640	18.897724	9.184067	1.04100741794	4.966518797529999e-37	3.00768457443e-36	up	AFUA_6G04640	-	GO:0047372;GO:0051792;GO:0006641;GO:0016746;GO:0016787	-	KOG1838-Alpha/beta hydrolase[R]
AFUA_1G16590	7.202934	1.6089579999999999	2.16245801838	4.99024972085e-37	3.02006894677e-36	up	AFUA_1G16590	-	GO:0006351;GO:0006355;GO:0030435;GO:0046872;GO:0048315;GO:0003676;GO:0003677;GO:0005634	-	-
AFUA_3G13100	42.517796000000004	29.63637	0.520698063167	5.79345262323e-37	3.50385883028e-36	-	AFUA_3G13100	-	-	-	-
AFUA_2G06140	68.874481	47.356808	0.540397700379	5.89599167276e-37	3.5635327214499996e-36	-	AFUA_2G06140	-	GO:0006281;GO:0006284;GO:0004844;GO:0005634;GO:0005739	K03648-ko03410 Base excision repair;ko05340 Primary immunodeficiency	KOG2994-Uracil DNA glycosylase[L]
AFUA_6G08570	19.996254	13.404592999999998	0.57700234208	6.937386321399999e-37	4.19019954649e-36	-	AFUA_6G08570	-	GO:0005739;GO:0006281;GO:0017125;GO:0035861;GO:0042276;GO:0043504;GO:0046872;GO:0070987;GO:0072686;GO:0003684;GO:0005634;GO:0005730	-	KOG2093-Translesion DNA polymerase - REV1 deoxycytidyl transferase[L]
AFUA_4G08110	100.293915	82.554314	0.280818565455	7.12448375339e-37	4.300385111469999e-36	-	AFUA_4G08110	-	GO:0005739;GO:0070125;GO:0003746;GO:0003924;GO:0005525	-	KOG0465-Mitochondrial elongation factor[J]
AFUA_6G09160	619.3592530000001	736.9988400000001	-0.25088587586	7.52477935961e-37	4.5390297513299996e-36	-	AFUA_6G09160	-	GO:0016567;GO:0031625;GO:0061630;GO:0061631;GO:0005524;GO:0005737;GO:0006511	K10576-ko04120 Ubiquitin mediated proteolysis	KOG0416-Ubiquitin-protein ligase[O]
AFUA_3G07070	11.464141999999999	6.034441999999999	0.925836107281	8.96995167385e-37	5.4072302002499996e-36	-	AFUA_3G07070	-	GO:0003677	-	-
AFUA_2G07540	45.469009	25.318783	0.8446755005	9.57892274641e-37	5.77054868329e-36	-	AFUA_2G07540	-	-	-	KOG3224-Uncharacterized conserved protein[S]
AFUA_4G07240	16.922358	10.009257	0.757595725843	1.0093669050099998e-36	6.076666030469999e-36	-	AFUA_4G07240	-	-	-	-
AFUA_1G02890	158.398453	118.313057	0.420948947456	1.07508459256e-36	6.46807429705e-36	-	AFUA_1G02890	-	GO:0005737;GO:0005829;GO:0006226;GO:0035863;GO:0035870;GO:0046080;GO:0046081;GO:0000287;GO:0004170;GO:0005634	K01520-ko00240 Pyrimidine metabolism	KOG3370-dUTPase[F]
AFUA_5G05840	36.232841	24.375958999999998	0.571838952718	1.2109579362299998e-36	7.280775834739999e-36	-	AFUA_5G05840	-	GO:0016020;GO:0016021;GO:0098703;GO:1901196;GO:0000747;GO:0005622;GO:0005886	-	-
AFUA_6G11490	27.582366999999998	11.472142	1.2656114813700001	1.29407671233e-36	7.775441342669999e-36	up	AFUA_6G11490	-	GO:0016787	-	-
AFUA_1G12120	12.096028	6.154136	0.9749051530439999	1.38917390393e-36	8.34138668341e-36	-	AFUA_1G12120	-	GO:0006412;GO:0007064;GO:0007417;GO:0007507;GO:0009303;GO:0035118;GO:0048565;GO:0048589;GO:0048703;GO:0060828;GO:0070050;GO:0003146;GO:0071733;GO:0003682;GO:0005634	-	-
AFUA_2G09010	27.153296	18.515670999999998	0.5523804969380001	1.4080788725899999e-36	8.449391148739998e-36	-	AFUA_2G09010	-	GO:1903461;GO:0005524;GO:0005634;GO:0005739;GO:0006260;GO:0006281;GO:0006284;GO:0006289;GO:0006310;GO:0043596;GO:0046872;GO:0051103;GO:0003677;GO:0051301;GO:0003909;GO:0071897;GO:0003910	K10747-ko03030 DNA replication;ko03410 Base excision repair;ko03420 Nucleotide excision repair;ko03430 Mismatch repair	KOG0967-ATP-dependent DNA ligase I[L]
AFUA_5G06460	13.125437	6.565455	0.9993985553229999	1.4219297082899998e-36	8.52694655686e-36	-	AFUA_5G06460	-	GO:0005634;GO:0008270;GO:0030435;GO:0031940;GO:0032000;GO:0045944;GO:0061429;GO:0089716;GO:0000981;GO:0001077;GO:0003677	-	-
AFUA_6G05260	23.827953	15.085945	0.659449947218	1.53542822987e-36	9.20157347394e-36	-	AFUA_6G05260	-	GO:0016021;GO:0016740;GO:0005789;GO:0006506;GO:0008152	K05310-ko00563 Glycosylphosphatidylinositol(GPI)-anchor biosynthesis	KOG2125-Glycosylphosphatidylinositol anchor synthesis protein[T]
AFUA_4G11260	115.367508	85.52464300000001	0.43182487990199997	1.6823468886299998e-36	1.0075473721399999e-35	-	AFUA_4G11260	-	GO:0016491	-	KOG1575-Voltage-gated shaker-like K+ channel, subunit beta/KCNAB[C]
AFUA_2G02500	22.154222	8.953876	1.30699741996	1.75189014176e-36	1.04851422333e-35	up	AFUA_2G02500	-	-	-	-
AFUA_3G08130	54.780003	20.926115	1.3883448495299997	2.0685148055699998e-36	1.23721109716e-35	up	AFUA_3G08130	-	-	-	-
AFUA_4G08100	29.955631	16.917345	0.8243240530979999	2.72672687758e-36	1.62983902001e-35	-	AFUA_4G08100	-	GO:0016021;GO:0032281;GO:0046464;GO:0047372;GO:0006660;GO:0007628;GO:0010996	-	KOG4391-Predicted alpha/beta hydrolase BEM46[R]
AFUA_1G04070	2583.595215	2423.1801760000003	0.0924783727406	2.7334047025899998e-36	1.63277029769e-35	-	AFUA_1G04070	-	GO:0006452;GO:0043022;GO:0045901;GO:0045905;GO:0003743;GO:0003746;GO:0005737	-	KOG3271-Translation initiation factor 5A (eIF-5A)[J]
AFUA_6G10790	19.973625	9.749077	1.03475864793	2.82052669133e-36	1.68371907871e-35	up	AFUA_6G10790	-	GO:0055085;GO:0005783;GO:0016021;GO:0022857	-	KOG3764-Vesicular amine transporter[U]
AFUA_1G11420	118.272438	137.90618899999998	-0.221573294312	3.2673947232e-36	1.94921376714e-35	-	AFUA_1G11420	-	GO:0009405	-	KOG2102-Exosomal 3'-5' exoribonuclease complex, subunit Rrp44/Dis3[J]
AFUA_2G17475	15.426389000000002	8.518759	0.856685215	3.458373617569999e-36	2.06180888276e-35	-	AFUA_2G17475	-	GO:0016021	-	-
AFUA_2G10110	49.545792	73.469528	-0.568383473841	3.6000940000000004e-36	2.1449103734599998e-35	-	AFUA_2G10110	-	-	-	-
AFUA_2G05740	158.011978	112.823959	0.48596045794500004	4.19590919937e-36	2.49827582019e-35	-	AFUA_2G05740	-	GO:0035838;GO:0005634;GO:0051285;GO:0005829;GO:0051286;GO:0007049;GO:0007264;GO:0009898;GO:0017157;GO:0030950;GO:0051301;GO:0032005;GO:0071521;GO:0032153;GO:0097575;GO:0032488;GO:1902716;GO:0032951;GO:0003924;GO:2000769;GO:0032955;GO:0005525;GO:0033157;GO:0005622	K04393-ko04014 Ras signaling pathway;ko04015 Rap1 signaling pathway;ko04010 MAPK signaling pathway;ko04011 MAPK signaling pathway - yeast;ko04370 VEGF signaling pathway;ko04144 Endocytosis;ko04810 Regulation of actin cytoskeleton;ko04510 Focal adhesion;ko04520 Adherens junction;ko04530 Tight junction;ko04660 T cell receptor signaling pathway;ko04666 Fc gamma R-mediated phagocytosis;ko04670 Leukoc…	KOG0393-Ras-related small GTPase, Rho type[R]
AFUA_5G09210	556.7950440000001	629.568542	-0.177217084804	4.3708814915099994e-36	2.6007733761700003e-35	-	AFUA_5G09210	-	GO:0019863;GO:0043936;GO:0004252;GO:0005622;GO:0009405	-	KOG1153-Subtilisin-related protease/Vacuolar protease B[O]
AFUA_7G01700	53.32946	73.970711	-0.472021423164	4.928591809009999e-36	2.9307291732499997e-35	-	AFUA_7G01700	-	-	-	-
AFUA_2G02030	11.100522999999999	3.9883669999999998	1.4767575763	5.1244311481999997e-36	3.0452155403e-35	up	AFUA_2G02030	-	GO:0019477;GO:0050031;GO:0050660;GO:0051699;GO:0051700;GO:0005576;GO:0005634;GO:0005829	-	KOG2820-FAD-dependent oxidoreductase[R]
AFUA_7G08231	174.48684699999998	221.46482799999998	-0.34395930626599996	5.21642546542e-36	3.0978836392999996e-35	-	AFUA_7G08231	-	-	-	-
AFUA_8G04570	86.014809	110.58261100000001	-0.36246756884900005	5.27212693926e-36	3.1289444536399997e-35	-	AFUA_8G04570	-	GO:0006338;GO:0006357;GO:0006974;GO:0031492;GO:0031493;GO:0035064;GO:0042393;GO:0070510;GO:1990889;GO:0000790;GO:0003690;GO:0005634	-	-
AFUA_1G08940	60.088081	44.738747	0.425553996708	6.55095576756e-36	3.8854090103299996e-35	-	AFUA_1G08940	-	GO:0016021;GO:0004185;GO:0005794;GO:0006915	-	KOG1282-Serine carboxypeptidases (lysosomal cathepsin A)[OE]
AFUA_2G15820	40.705383000000005	23.907354	0.7677651279809999	6.9319699963e-36	4.10874332363e-35	-	AFUA_2G15820	-	GO:0005484;GO:0005770;GO:0005783;GO:0006886;GO:0006896;GO:0006906;GO:0016021;GO:0031201;GO:0031902;GO:0048278;GO:0097576;GO:0000138;GO:0000139;GO:0000149	K08501-ko04130 SNARE interactions in vesicular transport	KOG3202-SNARE protein TLG1/Syntaxin 6[U]
AFUA_1G14850	68.490639	48.842285	0.48777612447700003	7.03282466999e-36	4.1658398383000006e-35	-	AFUA_1G14850	-	GO:0009055;GO:0033539;GO:0050660;GO:0052890;GO:0055088;GO:0000062;GO:0003995;GO:0005739	-	KOG0139-Short-chain acyl-CoA dehydrogenase[I]
AFUA_3G08110	3078.677734	3007.924316	0.0335425916013	7.113488866999999e-36	4.2109109338099995e-35	-	AFUA_3G08110	-	-	-	-
AFUA_2G05200	64.808708	35.667419	0.8615808514640001	7.671366592349999e-36	4.53823454258e-35	-	AFUA_2G05200	-	GO:0070072;GO:0005783;GO:0016021;GO:0030176	-	-
AFUA_3G12630	22.729374	44.370667	-0.9650482897830001	8.309848762519999e-36	4.912791127749999e-35	-	AFUA_3G12630	-	GO:0016021;GO:0055114	-	-
AFUA_4G00600	119.400291	90.869362	0.39394049797200004	8.434692504749999e-36	4.983398235319999e-35	-	AFUA_4G00600	-	GO:0016021	-	-
AFUA_6G00280	20.734034	38.559727	-0.8950940038770001	8.88636390646e-36	5.246887733090001e-35	-	AFUA_6G00280	-	GO:0005737;GO:0016491	-	-
AFUA_7G06523	11.205257000000001	2.177972	2.3631184263900002	9.055974572769999e-36	5.34360550912e-35	up	AFUA_7G06523	-	GO:0016021	-	-
AFUA_3G03330	152.98196399999998	192.8013	-0.333753204643	9.179587148620001e-36	5.41307493293e-35	-	AFUA_3G03330	-	GO:0006633;GO:0008270;GO:0016491;GO:0016631;GO:0019166;GO:0005737;GO:0005739;GO:0005759	-	KOG0025-Zn2+-binding dehydrogenase (nuclear receptor binding factor-1)[KC]
AFUA_4G10740	173.946213	129.06749	0.43051561524099996	9.51529305322e-36	5.60744382554e-35	-	AFUA_4G10740	-	GO:0032543;GO:0003735;GO:0005762;GO:0005840	K02902-ko03010 Ribosome	KOG3278-Mitochondrial/chloroplast ribosomal protein L28[J]
AFUA_6G08050	1299.0532230000001	1415.76355	-0.124119797558	9.83864376798e-36	5.794287644550001e-35	-	AFUA_6G08050	-	GO:0009051;GO:0019521;GO:0004616;GO:0005829;GO:0006098	K00033-ko01200 Carbon metabolism;ko00030 Pentose phosphate pathway;ko00480 Glutathione metabolism	KOG2653-6-phosphogluconate dehydrogenase[G]
AFUA_1G10610	349.571594	279.503052	0.322723920487	1.1320056906900001e-35	6.662475948089999e-35	-	AFUA_1G10610	-	-	-	-
AFUA_2G08190	73.055939	36.348061	1.00712315493	1.34530434029e-35	7.912796455169999e-35	up	AFUA_2G08190	-	GO:0007023;GO:0015631;GO:0048487;GO:0005737;GO:0005874;GO:0007021	-	-
AFUA_3G11590	71.517166	87.03315699999999	-0.283275560657	1.4558873548099998e-35	8.557754215229999e-35	-	AFUA_3G11590	-	GO:0016236;GO:0031142;GO:0034045;GO:0000329;GO:0005634;GO:0015031	K08330-ko04140 Regulation of autophagy;ko04139 Regulation of mitophagy - yeast	-
AFUA_4G10280	234.50407400000003	176.557159	0.40947766630000004	1.51331991985e-35	8.889668067799998e-35	-	AFUA_4G10280	-	GO:0005634;GO:0005737;GO:0005829;GO:0007234;GO:0009927;GO:0010972;GO:0032874;GO:0034599;GO:0043424;GO:0000160;GO:0004871;GO:0005622	K11232-ko02020 Two-component system;ko04011 MAPK signaling pathway - yeast	KOG4747-Two-component phosphorelay intermediate involved in MAP kinase cascade regulation[T]
AFUA_4G10490	19.224729999999997	11.525269999999999	0.738162787774	1.7458605401199997e-35	1.02491366529e-34	-	AFUA_4G10490	-	GO:0005634;GO:0006886;GO:0006887;GO:0030428;GO:0032153;GO:0044732;GO:0051285;GO:0051286;GO:0051601;GO:0097575;GO:1902716;GO:0000145;GO:0000149;GO:0000920	-	KOG2286-Exocyst complex subunit SEC6[U]
AFUA_4G06410	93.876244	132.53985600000001	-0.497594231366	1.82357035144e-35	1.06985118451e-34	-	AFUA_4G06410	-	-	-	-
AFUA_6G06690	27.483365999999997	10.652489	1.36736814597	1.90604164346e-35	1.11752314192e-34	up	AFUA_6G06690	-	GO:0031225;GO:0005576;GO:0005618;GO:0005886	-	-
AFUA_5G02600	14.180323999999999	6.140658	1.207425336	2.0103413611500002e-35	1.17792439398e-34	up	AFUA_5G02600	-	GO:0006664;GO:0008593;GO:0016021;GO:0030158;GO:0035251;GO:0035252;GO:0045747;GO:0046527;GO:0048318;GO:0048339;GO:0070062;GO:0001756;GO:0072358;GO:0005788;GO:0006493	-	KOG2458-Endoplasmic reticulum protein EP58, contains filamin rod domain and KDEL motif[R]
AFUA_8G02760	74.619637	51.065331	0.547211185196	2.03068250044e-35	1.18908603159e-34	-	AFUA_8G02760	-	GO:0006810;GO:0016021;GO:0003735;GO:0005743;GO:0006412	-	KOG0758-Mitochondrial carnitine-acylcarnitine carrier protein[C]
AFUA_1G06100	96.714233	50.597633	0.934658324281	2.0436693919100002e-35	1.1959298634799997e-34	-	AFUA_1G06100	-	GO:0015035;GO:0045454;GO:0005623;GO:0005737;GO:0009055	-	KOG1752-Glutaredoxin and related proteins[O]
AFUA_6G04150	75.296776	46.550823	0.693781419719	2.2930808855899998e-35	1.3410298317599998e-34	-	AFUA_6G04150	-	GO:0005789;GO:0006886;GO:0006888;GO:0006890;GO:0016021;GO:0016192;GO:0031201;GO:0048280;GO:0000139;GO:0000149;GO:0005484	K08517-ko04130 SNARE interactions in vesicular transport;ko04145 Phagosome;ko05134 Legionellosis	KOG0862-Synaptobrevin/VAMP-like protein SEC22[U]
AFUA_3G01110	107.959915	86.208229	0.324598252695	2.42701003038e-35	1.41845252887e-34	-	AFUA_3G01110	-	GO:0006177;GO:0006541;GO:0016462;GO:0003922;GO:0005524;GO:0005737	K01951-ko00230 Purine metabolism;ko00983 Drug metabolism - other enzymes	KOG1622-GMP synthase[F]
AFUA_3G13240	19.336178	9.707783000000001	0.994088893954	2.9139057194499996e-35	1.7019354154499999e-34	-	AFUA_3G13240	-	GO:0016021;GO:0019318;GO:0030246;GO:0004034;GO:0005576;GO:0005975	K01785-ko00010 Glycolysis / Gluconeogenesis;ko00052 Galactose metabolism	KOG1604-Predicted mutarotase[G]
AFUA_8G00910	26.027267000000002	10.981053	1.2450074246	4.94725565014e-35	2.8868138357899996e-34	up	AFUA_8G00910	-	GO:0016787;GO:1900554	-	KOG2551-Phospholipase/carboxyhydrolase[E]
AFUA_6G13970	13.384456	5.6657	1.24023238519	4.94725565014e-35	2.8868138357899996e-34	up	AFUA_6G13970	-	GO:0004497;GO:0018658;GO:0071949	K18386-ko00403 Indole diterpene alkaloid biosynthesis	KOG2614-Kynurenine 3-monooxygenase and related flavoprotein monooxygenases[CR]
AFUA_1G11890	49.630077	36.377026	0.448187092521	5.11932953979e-35	2.9843843200599994e-34	-	AFUA_1G11890	-	GO:0016021;GO:0017059;GO:0030148;GO:0030170;GO:0004758;GO:0005783;GO:0009058	K00654-ko00600 Sphingolipid metabolism;ko04071 Sphingolipid signaling pathway	KOG1357-Serine palmitoyltransferase[O]
AFUA_5G14760	27.678095000000003	7.606858	1.8633720709400001	5.47755036612e-35	3.19119310887e-34	up	AFUA_5G14760	-	-	-	-
AFUA_1G02180	6.090256	2.803327	1.11936283177	6.38231373958e-35	3.7159518009399996e-34	up	AFUA_1G02180	-	GO:0005634	-	-
AFUA_2G11510	82.383308	105.20338400000001	-0.352757149369	7.37339747328e-35	4.290273308569999e-34	-	AFUA_2G11510	-	GO:0046872;GO:0005525;GO:0005730;GO:0042254	K06943-ko03008 Ribosome biogenesis in eukaryotes	KOG1490-GTP-binding protein CRFG/NOG1 (ODN superfamily)[R]
AFUA_8G04010	32.135448	19.217251	0.741763609684	7.388950403119999e-35	4.296606977940001e-34	-	AFUA_8G04010	-	GO:0046873;GO:0000007;GO:0005886;GO:0016021	-	KOG1558-Fe2+/Zn2+ regulated transporter[P]
AFUA_6G10700	358.484131	274.738098	0.383852273464	9.140807309989999e-35	5.311940106589999e-34	-	AFUA_6G10700	-	GO:0006457;GO:0006986;GO:0042026;GO:0045041;GO:0046872;GO:0051082;GO:0051085;GO:0051087;GO:0051131;GO:0005524;GO:0005737;GO:0005759	-	KOG1641-Mitochondrial chaperonin[O]
AFUA_8G05000	26.252644	14.55325	0.851121360583	9.238002936459998e-35	5.36503577477e-34	-	AFUA_8G05000	-	GO:0005634;GO:0005737;GO:0008796;GO:0009117;GO:0009164;GO:0003877;GO:0004780;GO:0005524	K00988-ko00230 Purine metabolism	-
AFUA_8G02560	18.378698	8.067786	1.18778984384	1.04176554951e-34	6.046312662830001e-34	up	AFUA_8G02560	-	GO:0016620;GO:0050661;GO:0051287;GO:0061621;GO:0004365;GO:0005829;GO:0006006	K00134-ko01200 Carbon metabolism;ko01230 Biosynthesis of amino acids;ko00010 Glycolysis / Gluconeogenesis;ko00710 Carbon fixation in photosynthetic organisms;ko04066 HIF-1 signaling pathway;ko05010 Alzheimer's disease	KOG0657-Glyceraldehyde 3-phosphate dehydrogenase[G]
AFUA_3G01200	4.534101000000001	0.202849	4.482338432880001	1.13673138708e-34	6.593328555819999e-34	-	AFUA_3G01200	-	GO:0016021	-	-
AFUA_6G13400	63.94853199999999	34.097889	0.907228816259	1.21218013966e-34	7.02652278691e-34	-	AFUA_6G13400	-	-	-	-
AFUA_1G06240	177.945786	135.264069	0.39565910972499996	1.24465461944e-34	7.21022389678e-34	-	AFUA_1G06240	-	GO:0009231;GO:0016491;GO:0004746;GO:0005634;GO:0005829	K00793-ko00740 Riboflavin metabolism	KOG3310-Riboflavin synthase alpha chain[H]
AFUA_1G15910	6.442729	1.885085	1.7730423348299997	1.24570413219e-34	7.211765117469999e-34	up	AFUA_1G15910	-	GO:0005634;GO:0006351;GO:0008204;GO:0008270;GO:0009405;GO:0016125;GO:0035690;GO:0045892;GO:0045944;GO:0000981;GO:0000982;GO:0003677	-	-
AFUA_1G04120	30.390882	18.632614	0.7058084586319999	1.2754385103299998e-34	7.3792655484499994e-34	-	AFUA_1G04120	-	GO:0060612;GO:0007507;GO:0007584;GO:0008260;GO:0009725;GO:0014823;GO:0035774;GO:0042182;GO:0042493;GO:0042594;GO:0042803;GO:0045471;GO:0005739;GO:0046950;GO:0005759;GO:0046952;GO:0007420	K01027-ko00650 Butanoate metabolism;ko00072 Synthesis and degradation of ketone bodies;ko00280 Valine, leucine and isoleucine degradation	KOG3822-Succinyl-CoA:alpha-ketoacid-CoA transferase[C]
AFUA_3G04300	28.981207	21.644056	0.421146801901	1.3620557384799996e-34	7.87545419142e-34	-	AFUA_3G04300	-	GO:0000832;GO:0003993;GO:0005524;GO:0005737;GO:0005856;GO:0032958;GO:0033857;GO:0052723;GO:0052724;GO:0000829;GO:0000830;GO:0000831	-	KOG1057-Arp2/3 complex-interacting protein VIP1/Asp1, involved in regulation of actin cytoskeleton[Z]
AFUA_5G02170	38.186169	49.970436	-0.38802461599699994	1.4148556128499998e-34	8.17560948921e-34	-	AFUA_5G02170	-	GO:0005737;GO:0005829;GO:0007076;GO:0051301;GO:0000796;GO:0000799;GO:0005634	K06678-ko04111 Cell cycle - yeast	KOG2025-Chromosome condensation complex Condensin, subunit G[BD]
AFUA_6G13940	4.187638	0.62813	2.7370016536299997	1.5879694899799997e-34	9.170175128760001e-34	-	AFUA_6G13940	-	GO:0016705;GO:0020037;GO:0004497;GO:0005506;GO:0016021	-	KOG0158-Cytochrome P450 CYP3/CYP5/CYP6/CYP9 subfamilies[Q]
AFUA_5G01950	198.051208	139.833115	0.5021674435469999	1.7018655453899997e-34	9.821738147510002e-34	-	AFUA_5G01950	-	GO:0005634;GO:0005739;GO:0006353;GO:0031011;GO:0043486;GO:0045892;GO:0000786;GO:0000812;GO:0003677	-	KOG1757-Histone 2A[B]
AFUA_5G10910	28.669025	15.787218	0.860735877014	1.74897440185e-34	1.00872865721e-33	-	AFUA_5G10910	-	-	-	-
AFUA_8G02430	5.934469	15.520023000000002	-1.38693984318	1.8599329235099999e-34	1.07205275898e-33	down	AFUA_8G02430	-	GO:0008270;GO:0016491	-	KOG0023-Alcohol dehydrogenase, class V[Q]
AFUA_5G04330	134.231705	116.523094	0.20410955616	2.04013724909e-34	1.17518544292e-33	-	AFUA_5G04330	-	GO:0005829;GO:0005886;GO:0006508;GO:0008237;GO:0008270;GO:0042277;GO:0043171;GO:0070006;GO:0004177;GO:0005622;GO:0005737	-	KOG1046-Puromycin-sensitive aminopeptidase and related aminopeptidases[EO]
AFUA_1G02050	21.603382	14.087684	0.616822729708	2.10482279344e-34	1.2116881684599999e-33	-	AFUA_1G02050	-	GO:0005737;GO:0005829;GO:0006887;GO:0006897;GO:0007049;GO:0030428;GO:0030674;GO:0032153;GO:0048278;GO:0051286;GO:0070647;GO:0000151;GO:0000920;GO:0005634	-	KOG3745-Exocyst subunit - Sec10p[U]
AFUA_5G08650	21.832516000000002	40.968128	-0.90802357427	2.3948771992599995e-34	1.3778027887e-33	-	AFUA_5G08650	-	-	-	-
AFUA_4G08570	28.814863	20.138676	0.5168443227480001	2.65896803706e-34	1.5287820600299997e-33	-	AFUA_4G08570	-	GO:0010570;GO:0010811;GO:0032005;GO:0032488;GO:0000747;GO:0005737;GO:0005783	-	KOG0379-Kelch repeat-containing proteins[R]
AFUA_4G12740	40.106037	25.202719000000002	0.670240028549	2.75820397434e-34	1.58484816378e-33	-	AFUA_4G12740	-	GO:0016429;GO:0031515	-	KOG2915-tRNA(1-methyladenosine) methyltransferase, subunit GCD14[J]
AFUA_6G08910	15.261973999999999	6.6871350000000005	1.1904814260799998	2.78223887697e-34	1.5976611891799997e-33	up	AFUA_6G08910	-	GO:0005737;GO:0005829;GO:0008175;GO:0030488;GO:0002128;GO:0002181;GO:0005634	-	KOG1099-SAM-dependent methyltransferase/cell division protein FtsJ[DR]
AFUA_4G14780	3.099909	0.30257399999999995	3.35686593671	3.1332107032799997e-34	1.79808008252e-33	-	AFUA_4G14780	-	GO:0016705;GO:0019748;GO:0020037;GO:0004497;GO:0005506;GO:0016021	-	KOG0156-Cytochrome P450 CYP2 subfamily[Q]
AFUA_5G04120	34.414635	20.188882999999997	0.76946111668	3.280944416359999e-34	1.88168805935e-33	-	AFUA_5G04120	-	GO:0034979;GO:0070403;GO:0005759;GO:0006471;GO:0008270	-	KOG2683-Sirtuin 4 and related class II sirtuins (SIR2 family)[BK]
AFUA_8G06410	3.259949	0.279023	3.5463934404	3.33725783779e-34	1.9127931753899997e-33	-	AFUA_8G06410	-	GO:0016021	-	-
AFUA_5G14660	138.90391499999998	114.90293899999999	0.273671562313	3.77145923904e-34	2.16031625982e-33	-	AFUA_5G14660	-	GO:0015179;GO:0015220;GO:0015297;GO:0015871;GO:0016021;GO:0031460;GO:0034228;GO:0034229;GO:1900749;GO:1901235;GO:0005886;GO:0005887;GO:0015171	-	KOG1289-Amino acid transporters[E]
AFUA_4G06140	76.547958	61.403839000000005	0.318035036319	4.05284931679e-34	2.3200545995699998e-33	-	AFUA_4G06140	-	GO:0008239;GO:0046872;GO:0005737;GO:0006508;GO:0008237	-	KOG3675-Dipeptidyl peptidase III[R]
AFUA_2G14250	57.013153	34.245182	0.735393761407	4.146503464159999e-34	2.3721916959299997e-33	-	AFUA_2G14250	-	GO:0043596;GO:1902969;GO:0003887;GO:0005634;GO:0005829	-	KOG1659-Class 2 transcription repressor NC2, alpha subunit (DRAP1)[K]
AFUA_6G01950	70.557899	87.13428499999999	-0.304432889812	4.443343696209999e-34	2.5404334610899996e-33	-	AFUA_6G01950	-	-	-	-
AFUA_4G03010	2979.542969	2736.747559	0.122628688342	4.80897497089e-34	2.7477724771599996e-33	-	AFUA_4G03010	-	GO:0016021	-	-
AFUA_8G01920	65.742401	32.754475	1.00513212173	5.06532566397e-34	2.89245178268e-33	up	AFUA_8G01920	-	GO:0016021	-	-
AFUA_1G12630	39.209827000000004	22.271942000000003	0.815987917192	5.146806946349999e-34	2.93715796287e-33	-	AFUA_1G12630	-	GO:0016020;GO:0016021;GO:0016740;GO:0071470;GO:0006487;GO:0006493;GO:0008047	-	-
AFUA_6G12570	82.416023	106.6866	-0.372382229937	5.3156628229499995e-34	3.0316404141999995e-33	-	AFUA_6G12570	-	GO:0007015;GO:0008289;GO:0016020;GO:0030276;GO:0043130;GO:0000147;GO:0005769;GO:0006897	K12471-ko04144 Endocytosis	KOG2056-Equilibrative nucleoside transporter protein[F]
AFUA_6G11430	46.00354	32.190376	0.515115453363	5.5603589891800005e-34	3.1692324765e-33	-	AFUA_6G11430	-	GO:0005622;GO:0005634;GO:0005794;GO:0005829;GO:0006067;GO:0006068;GO:0006567;GO:0016620;GO:0019413;GO:0045991;GO:0046187;GO:0004029;GO:0071470;GO:0004030;GO:0005576	K00128-ko00010 Glycolysis / Gluconeogenesis;ko00040 Pentose and glucuronate interconversions;ko00053 Ascorbate and aldarate metabolism;ko00620 Pyruvate metabolism;ko00071 Fatty acid degradation;ko00561 Glycerolipid metabolism;ko00280 Valine, leucine and isoleucine degradation;ko00310 Lysine degradation;ko00330 Arginine and proline metabolism;ko00340 Histidine metabolism;ko00380 Tryptophan metabol…	KOG2450-Aldehyde dehydrogenase[C]
AFUA_2G01060	19.449181	12.36645	0.653277995399	5.77459340739e-34	3.28930274226e-33	-	AFUA_2G01060	-	GO:0016020;GO:0031097;GO:0043547;GO:0051286;GO:0090334;GO:0005096;GO:0007165;GO:0008360	K19845-ko04011 MAPK signaling pathway - yeast	KOG2710-Rho GTPase-activating protein[TZ]
AFUA_1G06450	17.818617	30.425428000000004	-0.771892191955	5.821252975749999e-34	3.31383015719e-33	-	AFUA_1G06450	-	GO:0005811;GO:0006694;GO:0006695;GO:0007224;GO:0016021;GO:0016853;GO:0047012;GO:0060716;GO:0001942;GO:0003854;GO:0005789	-	KOG1430-C-3 sterol dehydrogenase/3-beta-hydroxysteroid dehydrogenase and related dehydrogenases[IE]
AFUA_4G04030	35.036934	19.295496	0.860612404075	6.64089074206e-34	3.778084009929999e-33	-	AFUA_4G04030	-	GO:0005829;GO:0000105;GO:0004401;GO:0005634	K04486-ko01230 Biosynthesis of amino acids;ko00340 Histidine metabolism	-
AFUA_1G07750	191.248276	157.10105900000002	0.283753837042	7.049212159789998e-34	4.00790598708e-33	-	AFUA_1G07750	-	GO:0003713;GO:0006338;GO:0016573;GO:0035066;GO:0070461;GO:0003677;GO:0003682;GO:0003700	-	-
AFUA_5G05820	152.484222	120.88073700000001	0.335075608777	7.081700846159999e-34	4.0238923635099995e-33	-	AFUA_5G05820	-	GO:0006555;GO:0006566;GO:0009088;GO:0009092;GO:0004413;GO:0005524;GO:0006549	K00872-ko01230 Biosynthesis of amino acids;ko00260 Glycine, serine and threonine metabolism	KOG1537-Homoserine kinase[E]
AFUA_3G09720	30.587763	22.214069	0.46148092223000003	7.10684127081e-34	4.03568623676e-33	-	AFUA_3G09720	-	GO:0006378;GO:0006379;GO:0005634;GO:0005847;GO:0005849	K14402-ko03015 mRNA surveillance pathway	KOG1135-mRNA cleavage and polyadenylation factor II complex, subunit CFT2 (CPSF subunit)[A]
AFUA_2G09300	1.013976	6.649004	-2.7131147402900004	7.123197842369999e-34	4.042480649759999e-33	down	AFUA_2G09300	-	-	-	-
AFUA_6G02840	21.021069	12.517497	0.7478899279469999	8.88379589127e-34	5.0385299555799996e-33	-	AFUA_6G02840	-	GO:1902846;GO:0005524;GO:1902854;GO:0005829;GO:1903473;GO:0018105;GO:0031028;GO:0031031;GO:0031097;GO:0032463;GO:0034973;GO:0044732;GO:0044878;GO:0051220;GO:0000917;GO:0061167;GO:0004672;GO:1902817;GO:0004674	-	KOG0605-NDR and related serine/threonine kinases[R]
AFUA_4G05940	78.30584	58.183537	0.428508905711	9.04215966778e-34	5.1251896392799995e-33	-	AFUA_4G05940	-	GO:0006646;GO:0008654;GO:0009058;GO:0003824;GO:0004306;GO:0005789	K00967-ko00564 Glycerophospholipid metabolism;ko00440 Phosphonate and phosphinate metabolism	KOG2803-Choline phosphate cytidylyltransferase/Predicted CDP-ethanolamine synthase[I]
AFUA_2G10370	118.131653	86.10704799999999	0.456192347602	9.624095050849999e-34	5.4516796888000005e-33	-	AFUA_2G10370	-	GO:0008198;GO:0009102;GO:0016226;GO:0051536;GO:0051537;GO:0051539;GO:0097428;GO:0005198;GO:0005506;GO:0005759	-	KOG1119-Mitochondrial Fe-S cluster biosynthesis protein ISA2 (contains a HesB-like domain)[CU]
AFUA_6G09930	132.877823	162.327255	-0.288804908724	1.1002238633099998e-33	6.228512092079999e-33	-	AFUA_6G09930	-	GO:0043619;GO:0005634;GO:0061404;GO:0005737;GO:0061408;GO:0005829;GO:0006351;GO:0006355;GO:0006915;GO:0009405;GO:0070301;GO:0020012;GO:0071276;GO:0034599;GO:0071313;GO:0035690;GO:0036091;GO:0000978;GO:0036252;GO:0001077;GO:0043565;GO:0003700	-	-
AFUA_3G13120	17.099895	7.366421000000001	1.2149517099299998	1.11938766317e-33	6.33310598615e-33	up	AFUA_3G13120	-	GO:0033014;GO:0004418;GO:0006782;GO:0018160	K01749-ko00860 Porphyrin and chlorophyll metabolism	KOG2892-Porphobilinogen deaminase[H]
AFUA_5G12860	13.478594000000001	25.972065	-0.9462907133730001	1.2414531697699999e-33	7.01939584012e-33	-	AFUA_5G12860	-	-	-	-
AFUA_5G02780	15.052860999999998	9.466115	0.669193362755	1.3409152521099998e-33	7.577117799680001e-33	-	AFUA_5G02780	-	GO:0005746;GO:0006099;GO:0006740;GO:0008746;GO:0008750;GO:0015992;GO:0016020;GO:0016021;GO:0045454;GO:0050661;GO:0051287;GO:0003957;GO:0055114;GO:0005739;GO:0072593;GO:0005743	K00323-ko00760 Nicotinate and nicotinamide metabolism	-
AFUA_1G01490	2.23598	0.774844	1.5289294981600001	1.5057569592399999e-33	8.50336982195e-33	-	AFUA_1G01490	-	-	-	-
AFUA_8G04050	54.11918299999999	39.516040999999994	0.45370164546499997	1.59600902352e-33	9.007518737899999e-33	-	AFUA_8G04050	-	GO:0005737;GO:0006351;GO:0045944;GO:0000228;GO:0003677;GO:0003700	-	-
AFUA_2G16630	31.595318	48.817451	-0.627686180565	1.71053889926e-33	9.6479844165e-33	-	AFUA_2G16630	-	GO:0033539;GO:0050660;GO:0052890;GO:0055088;GO:0000062;GO:0003995;GO:0009055	-	KOG0139-Short-chain acyl-CoA dehydrogenase[I]
AFUA_6G07860	14.075397	6.651697	1.0813812572700001	1.71584976987e-33	9.672012940409999e-33	up	AFUA_6G07860	-	GO:0006351;GO:0045013	-	KOG2394-WD40 protein DMR-N9[R]
AFUA_2G01640	101.131737	77.498932	0.38398747845200004	1.78895799463e-33	1.00779426809e-32	-	AFUA_2G01640	-	GO:0006436;GO:0004830;GO:0005524;GO:0005737	K01867-ko00970 Aminoacyl-tRNA biosynthesis	KOG2145-Cytoplasmic tryptophanyl-tRNA synthetase[J]
AFUA_8G06760	11.778725	5.03329	1.22660975341	1.9203360015399998e-33	1.0811432962799998e-32	up	AFUA_8G06760	-	GO:0016021;GO:0055085;GO:0005886;GO:0008519;GO:0015696	-	-
AFUA_4G12650	25.04513	13.233678	0.9203160184710001	1.9867492868099996e-33	1.11785007244e-32	-	AFUA_4G12650	-	GO:0006338;GO:0006351;GO:0007131;GO:0008080;GO:0010484;GO:0060358;GO:0000122;GO:0000124;GO:0000790	-	KOG1472-Histone acetyltransferase SAGA/ADA, catalytic subunit PCAF/GCN5 and related proteins[BK]
AFUA_3G13830	32.029205	43.065166	-0.42713340303999997	2.2107062648899995e-33	1.24310025463e-32	-	AFUA_3G13830	-	GO:0032120;GO:1902657;GO:0005628;GO:0005886;GO:0030476	-	-
AFUA_6G07930	83.08329	61.447494999999996	0.435204148178	2.2773513691399997e-33	1.27979361129e-32	-	AFUA_6G07930	-	-	-	-
AFUA_8G04960	164.63828999999998	96.798004	0.7662506988339999	3.45734641738e-33	1.9417250623500002e-32	-	AFUA_8G04960	-	GO:0046540;GO:0005634;GO:0071004;GO:0005681;GO:0071011;GO:0005682;GO:0005685;GO:0005686;GO:0005687;GO:0005689;GO:0071013;GO:0005829;GO:0097526;GO:0019013;GO:0030529;GO:0034719;GO:0000395;GO:0043186;GO:0000398;GO:0045292;GO:0003723	K11099-ko03040 Spliceosome	KOG1780-Small Nuclear ribonucleoprotein G[A]
AFUA_4G04810	145.71759	105.634933	0.46408803348800004	3.5336550519799994e-33	1.9833716313099996e-32	-	AFUA_4G04810	-	GO:0005634;GO:0005768;GO:0005829;GO:0005886;GO:0006886;GO:0006887;GO:0006893;GO:0006904;GO:0006906;GO:0007264;GO:0009306;GO:0003924;GO:0072659;GO:0005525;GO:0005622	K07901-ko04152 AMPK signaling pathway;ko04144 Endocytosis;ko04972 Pancreatic secretion	KOG0078-GTP-binding protein SEC4, small G protein superfamily, and related Ras family GTP-binding proteins[TU]
AFUA_3G05610	21.102856	10.233486	1.0441405847	3.65723260612e-33	2.0514823972799998e-32	up	AFUA_3G05610	-	-	-	-
AFUA_4G11840	65.745979	44.991383	0.547253947484	3.66161892387e-33	2.0526919728499998e-32	-	AFUA_4G11840	-	GO:0009436;GO:0016616;GO:0016618;GO:0030267;GO:0047964;GO:0051287;GO:0005634;GO:0005829;GO:0006111	K00015-ko00630 Glyoxylate and dicarboxylate metabolism	KOG0069-Glyoxylate/hydroxypyruvate reductase (D-isomer-specific 2-hydroxy acid dehydrogenase superfamily)[C]
AFUA_6G02790	32.373173	19.6376	0.721180153578	3.98747641058e-33	2.2340061083e-32	-	AFUA_6G02790	-	GO:0032153;GO:0034399;GO:0042493;GO:0005829;GO:0008080;GO:0016021	-	-
AFUA_1G07300	54.681408	76.27278100000001	-0.480117911564	4.2373320219899996e-33	2.37254508895e-32	-	AFUA_1G07300	-	GO:0008514;GO:0015904;GO:0016021;GO:0030659;GO:0031526;GO:0043252;GO:0055085;GO:0005215;GO:0006915;GO:0008493	-	KOG2615-Permease of the major facilitator superfamily[R]
AFUA_8G00470	83.607597	57.479969	0.540574754949	4.461784418209999e-33	2.49670064253e-32	-	AFUA_8G00470	-	-	-	-
AFUA_5G08990	205.62823500000002	164.300034	0.323705597065	4.99937143231e-33	2.7958210227499996e-32	-	AFUA_5G08990	-	-	-	-
AFUA_2G13370	24.323154000000002	15.932881	0.610323156105	5.261304573359999e-33	2.94051661189e-32	-	AFUA_2G13370	-	GO:0005524;GO:0005737;GO:0005794;GO:0005886;GO:0007015;GO:0007165;GO:0016020;GO:0016301;GO:0032153;GO:0046854;GO:0046872;GO:0000139;GO:0000329;GO:0004430	K13711-ko00562 Inositol phosphate metabolism;ko04070 Phosphatidylinositol signaling system	KOG2381-Phosphatidylinositol 4-kinase[T]
AFUA_2G02890	54.863815	36.104186999999996	0.603688788591	5.81840830617e-33	3.2499058530499996e-32	-	AFUA_2G02890	-	GO:0000215;GO:0006388;GO:0016772	-	KOG2278-RNA:NAD 2'-phosphotransferase TPT1[J]
AFUA_4G08550	39.460045	24.853649	0.666934918219	6.62531481911e-33	3.6983640333499996e-32	-	AFUA_4G08550	-	GO:0005829;GO:0009058;GO:0015937;GO:0016779;GO:0004140;GO:0004595;GO:0005634	-	KOG3351-Predicted nucleotidyltransferase[R]
AFUA_4G09650	20.434896	12.759181	0.679499174204	6.74964991639e-33	3.7654865139599993e-32	-	AFUA_4G09650	-	GO:1900376;GO:0042318;GO:0071467;GO:1900198	-	-
AFUA_7G04230	123.74446100000002	92.641724	0.41762994302900003	6.99626639238e-33	3.90070455129e-32	-	AFUA_7G04230	-	GO:0009272;GO:0016021;GO:0030176;GO:0071555;GO:0000329;GO:0005783;GO:0006078	-	-
AFUA_5G04300	12.817389	7.876416000000001	0.70249118829	7.43931145025e-33	4.14520955808e-32	-	AFUA_5G04300	-	GO:0043494;GO:0005634;GO:0045132;GO:0005829;GO:0045141;GO:0006348;GO:0006351;GO:0030466;GO:0030702;GO:0031048;GO:0051572;GO:0031494;GO:0051574;GO:0031618;GO:0051754;GO:0031934;GO:1990141;GO:0034507;GO:0000070;GO:0034613;GO:0000122;GO:0035391;GO:0000781	-	-
AFUA_2G03290	942.027649	1066.056519	-0.178442617908	8.154775534649998e-33	4.54111970941e-32	-	AFUA_2G03290	-	-	K06630-ko04011 MAPK signaling pathway - yeast;ko04390 Hippo signaling pathway;ko04391 Hippo signaling pathway -fly;ko04151 PI3K-Akt signaling pathway;ko04110 Cell cycle;ko04114 Oocyte meiosis;ko04722 Neurotrophin signaling pathway;ko05203 Viral carcinogenesis;ko05169 Epstein-Barr virus infection	KOG0841-Multifunctional chaperone (14-3-3 family)[O]
AFUA_2G13440	56.357689	67.336685	-0.256780244921	8.71583026261e-33	4.85061774893e-32	-	AFUA_2G13440	-	GO:0005524;GO:0005886;GO:0006038;GO:0016021;GO:0016459;GO:0030448;GO:0030659;GO:0031505;GO:0043936;GO:0071555;GO:0003677;GO:0003774;GO:0004100	K00698-ko00520 Amino sugar and nucleotide sugar metabolism	KOG0162-Myosin class I heavy chain[Z]
AFUA_2G15580	171.909561	137.664597	0.320492193198	9.80699406351e-33	5.454584915680001e-32	-	AFUA_2G15580	-	GO:0030148;GO:0030173;GO:0070916;GO:0070917;GO:0005794;GO:0006673;GO:0016021	-	-
AFUA_6G10630	17.944057	8.280526	1.11571178893	1.0704658340499999e-32	5.950264494219999e-32	up	AFUA_6G10630	-	GO:0034087;GO:0044376;GO:1990022;GO:0003924;GO:0005525;GO:0005737	-	KOG1533-Predicted GTPase[R]
[truncated: 8,203 more rows]
